# Supplementary material for: Gene Expression Landscape of SDH-Deficient Gastrointestinal Stromal Tumors
Source: J Clin Med. 2021 Mar 4;10(5):1057. doi: 10.3390/jcm10051057 (PMC7961685; doi:10.3390/jcm10051057)
Supplement: Supplementary file 1 [file jcm-10-01057-s001.zip]

Archive with 2 entries (2 files):
- jcm-1112043 - Supplementary Figures.pdf
- Supplementary_Tables.xlsx
