# Supplementary material for: Gene Expression Landscape of SDH-Deficient Gastrointestinal Stromal Tumors
Source: J Clin Med. 2021 Mar 4;10(5):1057. doi: 10.3390/jcm10051057 (PMC7961685; doi:10.3390/jcm10051057)
Supplement: Supplementary file 1 [file jcm-10-01057-s001.zip › Supplementary_Tables.xlsx]

## Sheet: Table S1
Supplementary Table S1. Patient's characteristics
ID	Sex	Age	Site	Tumour	Size mitotic rate	Disease status at diagnosis	Mutational status (gene, exon, protein)	Platform
GIST007	F	28	stomach	5–10 cm	>10 ⁄ 50 HPF	metastatic	SDHA exon 9 p.S384X	RNA-seq/microarray
GIST010	M	30	stomach	>5 cm	>5 ⁄ 50 HPF	metastatic	SDHA exon 2 p.R31X; SDHA exon 13 p.R589W	RNA-seq/microarray
GIST151	F	21	stomach	5 cm	>5 ⁄ 50 HPF	metastatic	SDHA exon 5 p.R171H;	RNA-seq
GIST410	M	28	stomach	9 cm	>5 ⁄ 50 HPF	metastatic	SDHCmet	RNA-seq
GIST411	M	NA	NA	NA	NA	NA	SDHA exon 13 p.R585Q	RNA-seq
GIST304	M	74	duodenum	6 cm	<5/50HPF	localized	KIT exon 11 p.W557G	RNA-seq
GIST305	M	34	ileum	12 cm	64/50HPF	localized	KIT exon 11 p.Q556-W57 del	RNA-seq
GIST260	M	NA	jejunum	11 cm	<5/50HPF	localized	KIT exon 11 p.W557R	RNA-seq
GIST412	M	59	ileum	8 cm	6/50HPF	localized	KIT exon 11 p.W557R	RNA-seq
GIST413	F	40	stomach	13 cm	21/50HPF	metastatic	KITexon 11 p.[M552_K558delinsK]+[M552_K558delinsK].	RNA-seq
GIST414	M	76	stomach	7,5 cm	5/50HPF	localized	KIT exon 11 p.D579 del	RNA-seq
GIST415	F	58	ileum	5 cm	3/50HPF	localized	KIT exon 11 p.T574_H580 del	RNA-seq
GIST416	F	65	ileum	10 cm	>5 ⁄ 50 HPF	metastatic	KIT exon 17 p.N822K	RNA-seq
GIST021	F	25	stomach	NA	NA	NA	SDHCmet	microarray
GIST024	F	18	stomach	23 cm	NA	metastatic	SDHA exon8 p.L349R fs*11	microarray
GIST002	F	85	stomach	8 cm	<5 ⁄ 50 HPF	localized	KIT exon 11 p.V560D	microarray
GIST004	M	79	stomach	5 cm	>5 ⁄ 50 HPF	localized	KIT exon 9 p.AY502-503 Iins	microarray
GIST008	M	62	stomach	2 cm	<5 ⁄ 50 HPF	localized	KIT exon 11 p.V559D	microarray
GIST009	M	54	stomach	2–5 cm	<5 ⁄ 50 HPF	localized	KIT exon 11 TQLPYDHKWEFP 574-585 ins at P585	microarray
GIST011	M	65	stomach	7 cm	>10 ⁄ 50 HPF	metastatic	KIT exon 11 p.557-558 del	microarray
GIST013	M	46	ileum	7.5 cm	<5 ⁄ 50 HPF	localized	KIT exon 11 p.V559D	microarray
GIST014	M	56	stomach	NA	NA	metastatic	KIT exon 11 p.WK557–558 del	microarray
GIST016	F	62	stomach	3.7 cm	NA	localized	KIT exon 11 p.L576P	microarray
GIST018	M	NA	NA	NA	NA	NA	KIT exon 11 p. V559G	microarray
GIST020	M	38	small intestine	>10 cm	NA	metastatic	KIT exon 11 del MYEQW552–557 Z; KIT exon 18 p.A829P	microarray
GIST023	F	47	stomach	6.4 cm	>5 ⁄ 50 HPF	NA	KIT exon 11 p.V559D	microarray
GIST025	M	84	NA	10 cm	>5 ⁄ 10 HPF	NA	KIT exon 11 del WKV557–559 F	microarray
GIST028	F	87	NA	NA	NA	NA	KIT exon 11 W557G	microarray
GIST121	M	71	stomach	5.5 cm	<5 ⁄ 50 HPF	localized	KIT exon 11 p.V559D	microarray
GIST124	M	72	stomach	>10 cm	>10 ⁄ 50 HPF	metastatic	KIT exon 11 p.1765-1766ins	microarray
GIST125	F	49	stomach	6 cm	5 ⁄ 50 HPF	localized	KIT exon 11 p.W557R	microarray
GIST129	M	60	stomach	>10 cm	>10 ⁄ 50 HPF	localized	KIT exon 11 p.Y553_V559 delins L	microarray
GIST130	F	79	stomach	7.5 cm	>10 ⁄ 50 HPF	localized	KIT exon 9 p.A502_Y503 ins	microarray
GIST131	M	58	ileum	6 cm	<5 ⁄ 50 HPF	metastatic	KIT exon 11 p.V569_Y578 del	microarray
GIST134	F	65	stomach	>10 cm	>5 ⁄ 50 HPF	localized	KIT exon 11 p.V559D	microarray
GIST135	F	61	stomach	3.5 cm	>5 ⁄ 50 HPF	localized	KIT exon 11 p.W557_E561 del	microarray

## Sheet: Table S2
Supplementary Table S2. Significantly modulated genes detected by microarray technology
Probe	GENE Symbol	logFC	AveExpr	P.Value	adj.P.Val	GIST007	GIST010	GIST021	GIST024	GIST002	GIST004	GIST008	GIST009	GIST011	GIST013	GIST014	GIST016	GIST018	GIST020	GIST023	GIST025	GIST028	GIST121	GIST124	GIST125	GIST129	GIST130	GIST131	GIST134	GIST135
206140_at	LHX2	5.84014	4.67917	1.91e-13	1.07e-09	10.0605	9.78086	9.42534	9.07281	3.24784	3.33622	3.33119	3.27444	7.13398	3.41972	3.79705	3.48764	3.88175	3.6514	3.31675	4.21925	3.41224	3.46366	3.7091	3.53893	3.29273	3.92545	3.93205	3.57761	3.6907
206783_at	FGF4	5.55096	6.52172	5.42e-09	4.92e-06	11.0324	11.9521	11.9783	9.77533	5.36238	5.48512	5.4328	4.94983	5.45861	5.48512	5.30385	5.54201	5.57807	5.26979	5.48512	5.34341	5.12658	5.28944	11.0022	5.36993	5.13467	5.40732	5.73347	5.3581	5.18713
225330_at	IGF1R	4.94568	6.19478	3.61e-09	3.82e-06	10.0269	10.9193	10.5249	9.92559	4.80636	5.1197	5.03597	4.98281	6.75645	8.16814	5.06899	4.64768	7.4931	4.45873	4.86354	4.71013	5.0549	4.94552	5.11816	4.47595	4.43749	4.62961	5.75008	7.72148	5.22803
221916_at	NEFL	4.86003	4.66949	4.32e-08	2.41e-05	10.3028	11.4774	9.14742	4.08012	3.78777	3.87569	3.8298	3.69697	3.73276	4.31388	3.79586	3.61185	3.89181	3.95068	3.96208	3.67169	4.17703	4.12453	3.59041	3.70799	4.06803	3.75671	4.33453	3.80071	4.04871
227641_at	FBXL16	4.7704	6.41049	6.15e-09	5.34e-06	10.6515	9.93731	10.1692	10.9125	5.39686	5.25475	5.59406	5.05916	5.67837	5.78524	5.09621	5.13307	5.36619	5.01572	5.33632	9.33132	4.86496	5.20145	5.25511	5.67722	8.46412	5.28709	5.52726	5.01301	5.25424
204035_at	SCG2	4.70891	7.00136	0.0015095	0.0322013	10.8955	11.3894	8.87202	12.6705	9.63143	11.061	7.33793	5.15085	3.23645	4.73855	6.43145	6.5909	3.84779	3.61034	3.49823	3.51468	3.52909	6.97596	7.92003	5.27576	11.2681	6.30432	4.27687	6.15214	10.8549
203440_at	CDH2	4.54919	5.81116	4.95e-07	0.000148841	9.80325	9.74007	9.19156	9.79502	4.072	4.53533	9.56202	4.20062	5.47087	4.61253	4.44655	6.18467	4.29256	5.35192	4.3273	4.56384	3.88868	4.21308	4.63313	4.351	4.41943	7.45785	6.78777	4.75021	4.62765
204105_s_at	NRCAM	4.45042	8.12569	0.000496124	0.0168587	10.9701	12.0859	12.0714	12.3289	9.75266	10.3137	10.6081	10.1361	5.7589	9.79059	4.27313	7.99528	6.36405	5.5272	9.22122	4.93761	6.84525	6.42342	3.86407	6.79196	5.81042	5.41704	5.80119	9.37835	10.6758
206315_at	CRLF1	4.39294	5.52162	7.49e-10	1.02e-06	11.4697	9.55977	6.39352	9.42376	5.01926	4.73081	4.82787	4.81204	5.24618	4.59547	4.64652	4.7823	5.26878	4.77621	4.70735	6.53333	4.73728	4.42871	4.69869	4.34768	4.40253	4.72108	4.60661	4.64586	4.65917
239359_at	MARCH11	4.33662	5.04939	2.18e-07	8.53e-05	9.88881	9.88089	7.91608	7.08279	3.9522	3.84241	3.86527	3.76548	4.5853	3.6543	3.59261	3.81175	5.16734	4.07335	3.95857	3.97897	3.79919	7.75576	3.60603	3.73991	3.61414	6.78496	4.2031	5.88637	3.82904
240402_at	KIRREL3	3.84305	4.45106	1.3e-16	3.54e-12	7.16844	8.65615	6.67217	8.22013	4.03321	4.09752	3.94636	3.90966	4.12777	3.84158	3.61566	3.77422	4.01202	3.6219	3.87258	3.90356	3.6285	3.94165	3.66025	4.06125	3.6029	3.81771	3.74407	3.68114	3.66601
226281_at	DNER	3.83394	4.36889	1.47e-06	0.00032747	9.51931	9.47103	3.44779	7.91946	3.45814	4.29127	3.42637	3.41398	3.61951	5.53439	3.45638	4.48472	3.39675	3.49071	3.1045	4.34216	3.30366	3.53641	3.88695	3.23641	4.39371	3.45936	3.88926	3.45761	3.68246
205728_at	TENM1	3.83229	5.41004	0.00013325	0.00776699	8.85324	9.02898	8.66596	7.96849	5.76755	3.24598	8.64369	8.01197	3.7862	3.64918	3.21133	5.91056	3.53738	3.41823	4.88532	3.75527	3.56292	3.72139	5.9742	3.36959	7.10489	3.32609	4.6419	3.95739	7.25327
203485_at	RTN1	3.80513	7.76148	0.00026942	0.0120742	10.8069	11.0838	11.0212	10.9193	6.49563	7.83056	7.58921	8.7738	5.9616	9.88925	4.13603	9.95248	6.02965	4.80421	6.19928	3.59652	6.87203	6.45958	8.47698	6.70328	5.56647	8.89471	7.45366	8.93037	9.59063
204653_at	TFAP2A	3.77761	5.18123	4.69e-11	8.79e-08	8.4099	9.42708	5.97125	9.60944	4.63705	4.53684	4.23254	4.37345	5.22016	4.59051	4.44693	4.22967	4.41834	5.15609	4.55949	4.20273	4.64024	4.38684	4.59155	4.67811	4.62	4.57558	4.67289	4.75886	4.58521
225864_at	FAM84B	3.61679	7.29719	1.97e-06	0.000404265	9.074	10.3169	10.3343	11.6159	5.593	7.49247	8.28985	7.3797	8.61598	8.68931	5.6941	7.13726	8.4656	6.26075	6.22823	4.68768	6.1206	5.88387	7.26752	6.45948	5.43924	6.45348	6.95031	6.21453	5.76554
218857_s_at	ASRGL1	3.59394	7.6003	1.27e-08	9.54e-06	12.0828	11.7578	8.42987	10.2063	7.47572	7.23901	6.95767	6.96668	6.83604	7.24831	5.84213	7.17622	5.65451	6.80086	7.1678	6.06074	6.89687	7.45274	7.0359	7.58855	7.98419	6.86336	6.89984	7.39032	7.99318
205939_at	CYP3A7	3.58144	6.41399	7.14e-08	3.58e-05	8.21803	10.5855	10.6985	8.18759	6.82309	7.06736	4.62158	7.00584	6.47409	4.59266	4.86156	6.68747	5.24273	4.79039	5.60278	5.9021	6.12332	5.70784	6.40017	5.79371	6.93905	5.20196	5.34527	5.90879	5.56832
227702_at	CYP4X1	3.57439	6.28799	0.00322746	0.0485091	8.82636	8.87749	9.99499	9.46307	7.20401	8.83867	7.72914	7.41438	4.94959	9.36573	3.49647	2.94823	3.41265	3.96339	3.77349	2.94777	5.08959	4.97994	8.43431	4.22461	4.12926	8.94516	5.06967	8.67486	4.44699
242301_at	CBLN2	3.53142	5.12343	4.36e-06	0.000699123	9.29158	9.23725	5.52064	8.30982	4.27494	3.9974	8.54384	4.1771	4.31689	4.31507	4.46676	4.26511	5.84078	3.97079	4.13519	4.13111	4.22142	4.37632	4.24236	4.35043	4.15563	5.54802	4.01292	4.24231	4.14207
205893_at	NLGN1	3.501	5.89528	0.00231244	0.0407192	8.50805	8.05371	9.07603	9.70667	3.3976	3.19699	9.05934	4.98083	4.88755	2.77593	6.47954	3.70781	5.82875	2.98182	7.8279	2.85562	8.05009	7.26825	3.12222	8.00488	6.19881	3.46128	4.58572	5.18135	8.18518
205358_at	GRIA2	3.4961	3.64538	2.17e-06	0.000436135	4.11981	3.97775	8.38464	9.84619	2.98205	3.13866	3.00237	2.78987	3.22848	2.94846	3.36554	2.9099	3.23332	2.93873	3.16915	3.12723	3.02513	3.24163	3.12241	3.03588	3.03466	3.13866	3.28883	3.01452	3.07057
1554474_a_at	MOXD1	3.479	9.95276	0.000156756	0.00866598	13.3292	12.708	12.2171	13.2461	11.0724	7.26775	10.3028	11.0468	10.9492	10.3334	10.2682	9.20439	6.77419	6.95421	10.5929	7.38245	7.53566	8.86269	12.3533	9.79495	10.1791	8.48685	8.02557	9.61227	10.3195
1568604_a_at	CADPS	3.44801	4.82487	6.23e-06	0.000884706	7.51253	8.56789	6.92665	7.87774	3.83013	4.17301	4.38765	3.86806	3.86803	7.60204	3.83415	8.08658	3.70674	3.65458	3.88301	3.83144	3.74694	4.01831	3.89263	3.99717	4.02257	3.66636	3.99484	3.566	4.1068
205923_at	RELN	3.3444	5.01546	1.35e-05	0.00153975	9.39809	8.64059	8.99888	4.26146	4.99012	4.339	4.17923	7.68307	5.30745	4.15613	4.40628	4.16706	4.35366	4.34217	4.1007	4.0093	3.99844	4.06839	3.86894	4.04266	4.06449	4.07637	5.61836	4.16337	4.15227
238481_at	MGP	3.3279	4.80518	6.18e-05	0.00457531	9.1837	9.73062	6.00358	5.48456	3.49127	4.40581	7.14808	5.02217	4.60237	3.41753	4.16146	6.85121	4.05596	3.2797	4.402	6.09495	3.91008	3.70007	3.73338	3.12844	3.16085	3.46128	4.19408	3.77957	3.72673
226322_at	TMTC1	3.32603	8.66028	3.43e-05	0.00300403	11.8353	11.9607	10.6554	11.3651	7.32718	8.87412	9.28408	10.3246	9.48109	8.21342	5.29904	9.19422	8.37577	7.94689	9.0896	5.3348	8.04836	7.0383	6.83527	6.73233	9.28265	8.00857	9.09442	7.81889	9.08684
223629_at	PCDHB5	3.29276	6.83556	0.00322331	0.0484959	8.32465	10.3132	9.82507	9.94294	5.46823	4.05627	8.41152	5.82094	6.73099	4.04603	9.0494	9.34535	8.75397	9.2335	3.14999	6.54941	4.2633	4.67229	7.15892	4.77717	6.317	6.23986	9.26094	5.3792	3.79873
213197_at	ASTN1	3.28804	6.693	0.00289971	0.0456366	9.76916	9.12333	8.8527	10.0746	4.86886	7.68713	8.84255	8.50273	3.32759	8.87311	3.48979	7.84095	3.88378	3.33854	7.94786	3.64808	7.18171	5.27858	6.57372	7.39048	5.40821	7.54349	3.65585	5.88097	8.34121
205979_at	SCGB2A1	3.28699	3.96068	2.17e-05	0.0021539	8.19301	10.5802	3.81742	4.2964	3.35176	3.59367	3.31564	3.28032	3.48665	3.35548	3.20834	3.28049	4.633	3.33667	3.375	3.52056	3.38177	3.2998	3.41243	3.33842	3.34418	3.58968	3.44515	3.2734	3.30768
235666_at	ITGA8	3.27802	7.19191	0.00138565	0.030722	9.6521	8.51315	12.2621	9.35444	5.21619	8.01303	5.24083	9.43141	8.42243	6.74289	7.19341	5.61042	5.41789	8.99917	5.78659	5.41852	5.45586	4.76486	5.25541	4.61537	4.91187	10.621	7.03107	7.37554	8.49216
209793_at	GRIA1	3.27531	4.36689	1.65e-06	0.000363282	7.51413	7.42681	4.93939	8.59227	3.51001	3.72233	3.34536	3.65857	3.72233	3.54682	4.09806	3.5485	3.61531	3.66768	3.34795	3.36778	3.53515	3.45733	6.83086	3.36535	3.1908	3.67826	3.81606	6.01313	3.66205
227230_s_at	KIAA1211	3.26677	4.8192	3.05e-07	0.000105783	8.36943	7.59847	6.00293	8.28235	3.68353	4.86494	3.53389	6.2506	5.8441	4.30871	6.08939	4.08907	3.68872	4.04262	3.96067	3.81531	3.6916	3.67569	4.69273	3.32063	3.56498	3.77652	4.92673	3.81968	4.58675
232720_at	LINGO2	3.23712	5.55969	8.02e-06	0.00107773	8.24166	7.52756	8.37714	8.96914	4.55525	4.35498	8.09395	7.76871	4.72046	4.11168	5.8538	5.02877	4.71589	4.39719	6.7236	4.70159	4.27965	4.63085	4.07685	5.72124	4.2501	4.68291	4.5506	4.25008	4.40865
236044_at	PLPP4	3.20738	5.23445	4.92e-06	0.00076059	7.87474	8.83529	4.72439	10.2802	4.70491	4.58908	4.19701	4.86346	5.15191	6.27758	4.76581	4.67216	4.73798	4.15585	3.93049	4.44669	4.23843	4.90501	4.39522	4.09316	4.771	4.20018	6.659	4.93279	4.45902
213849_s_at	PPP2R2B	3.19332	4.49596	7.67e-09	6.26e-06	7.90438	7.08276	7.95049	5.77575	4.27202	3.89711	3.53428	3.59455	3.54674	3.75242	3.25887	3.7538	3.62817	3.34585	3.375	3.43935	3.62446	5.5445	4.08253	5.53852	3.80808	4.16512	4.31879	4.34213	4.86327
221530_s_at	BHLHE41	3.18768	5.83327	0.000676573	0.0203586	7.26253	8.83416	9.7761	8.17091	4.76076	4.27896	4.25466	3.7295	10.7707	5.8184	4.1524	4.99138	4.29437	4.54067	6.6207	5.90591	5.89532	4.23148	5.06788	4.25466	4.09838	5.10237	7.27177	4.45701	7.29083
205493_s_at	DPYSL4	3.17397	5.52389	2.48e-06	0.00047917	8.95897	8.24401	8.36853	7.18859	5.12228	4.48731	5.65056	4.61746	5.11081	6.12523	4.11258	4.00801	4.88409	8.0093	4.25856	5.00209	3.99928	3.85377	4.27513	4.4702	5.93997	4.65193	4.3182	6.0788	6.3616
225516_at	SLC7A2	3.09296	7.05161	6.16e-05	0.00456632	8.5652	9.76151	9.17014	11.1019	5.86338	7.85769	8.48689	7.36788	9.47177	6.40283	6.75542	5.99232	5.20146	5.37277	6.53873	8.45402	5.3649	4.95679	6.45579	5.42505	5.95768	6.56456	7.72988	5.36315	6.1084
211843_x_at	CYP3A7-CYP3A51P	3.0549	6.29948	6.53e-07	0.000182208	7.74774	10.0285	10.0939	7.59222	6.61578	7.11909	4.79492	6.82405	6.38515	4.55138	4.80526	6.34186	5.08169	4.63393	5.65	5.84371	6.20955	5.58499	6.19854	5.99494	7.08315	5.19509	5.79261	5.73883	5.58006
209822_s_at	VLDLR	2.96716	5.96117	0.000674071	0.0203202	8.86775	8.46052	7.71433	8.77177	3.6216	4.69854	7.0745	4.77545	7.83226	5.22251	4.38612	5.55525	6.68875	3.72589	4.39871	7.6447	4.55211	6.55992	4.30988	3.45204	4.3999	7.03152	5.05805	5.24579	8.98145
213456_at	SOSTDC1	2.96408	7.13661	0.00328222	0.0489646	11.4874	9.04637	6.31054	11.6615	8.4938	6.75595	8.65072	7.80792	4.8282	8.61266	6.59732	9.63702	8.23326	4.82087	7.06955	6.26642	4.60608	5.23796	5.80573	5.82785	5.34573	7.29077	5.35917	4.35665	8.30578
209803_s_at	PHLDA2	2.94948	5.40763	7.11e-08	3.58e-05	7.87801	8.54344	6.95161	8.1677	4.41232	5.38079	6.37417	3.93061	5.40546	4.19443	4.33322	3.93061	4.77397	6.28134	4.52053	4.60827	5.92863	4.80609	6.16477	4.63915	4.38261	4.4372	5.49931	4.80167	4.84479
203917_at	CXADR	2.9058	6.04488	8.63e-05	0.00575425	8.54384	8.57293	7.39198	9.43425	6.46641	4.45141	5.17932	4.12179	6.70167	8.92806	4.60391	5.98308	6.55765	4.86162	5.09934	4.70236	4.33718	5.97808	6.74501	4.62781	4.55179	4.5898	6.56584	5.02754	7.09928
235182_at	ISM1	2.90145	4.96613	0.000437545	0.0156665	7.50422	7.87459	5.60319	8.63141	3.85477	3.77757	4.19876	3.80083	4.28508	3.36084	5.56756	4.54861	4.05516	3.97244	3.83773	4.62601	4.82878	4.08081	3.82769	5.01465	3.6016	3.63976	3.7158	9.63849	6.30695
1556329_a_at	PCDH10	2.85688	4.55158	0.00338795	0.049737	6.30858	6.34009	10.2067	4.95005	2.91972	3.10767	6.06121	5.48217	3.16384	2.95266	3.02559	6.28009	2.69074	7.18989	6.36562	3.4598	2.84862	3.03544	3.5479	3.58323	3.18686	3.58323	3.13548	3.11578	7.24848
215767_at	ZNF804A	2.85427	4.33276	2.19e-06	0.00043803	7.94014	7.77613	4.37752	6.82758	3.44413	4.07131	4.8163	4.68593	3.6203	3.45827	3.89693	3.60354	3.44714	5.89689	3.87692	3.83072	3.2983	3.6028	3.4139	3.36425	3.33297	3.6644	3.58002	3.23715	5.25541
204776_at	THBS4	2.85134	7.33609	2.68e-05	0.00253294	9.96424	10.1278	8.23735	10.5955	7.79301	8.6384	6.08386	6.9634	6.9634	6.19037	8.12629	6.46861	6.93235	5.85917	6.08738	7.55441	6.02922	6.29862	5.87908	5.67412	5.79398	7.07602	6.47333	9.61556	7.97688
214803_at	CDH6	2.8322	5.24042	1.91e-05	0.00198705	9.21244	10.2414	4.74552	6.27847	4.86758	5.34842	4.68597	4.66849	5.76077	5.08056	4.79768	4.58948	4.67	4.70007	4.40753	4.50746	4.46291	4.15558	5.50182	4.08361	4.41007	4.461	4.97202	5.83642	4.56523
1553179_at	ADAMTS19	2.79557	4.89402	4.38e-09	4.26e-06	7.17469	6.88429	6.68143	8.22876	4.29768	4.04709	4.41986	4.20111	3.95521	4.4943	4.09902	4.1366	3.88907	4.12194	5.27835	4.17116	5.68749	4.22939	3.88129	4.67451	4.18994	4.729	4.31775	6.16225	4.3982
205352_at	SERPINI1	2.79295	8.59467	2.55e-06	0.000486891	10.3344	10.1012	11.2022	12.1252	8.84104	7.49231	7.09646	8.72993	6.04259	9.80646	7.34395	8.60498	8.11431	7.62923	7.50065	7.18648	8.5034	9.07041	8.85897	8.20591	8.19752	8.7498	7.62902	8.39206	9.10831
235275_at	BMP8B	2.7785	5.19148	2.03e-11	4.33e-08	7.3065	9.0749	6.25891	7.46133	5.08771	4.91609	5.04652	4.81891	4.54236	4.73164	4.64147	4.7268	4.92589	4.58349	5.16128	4.63183	4.83846	4.70412	4.71937	4.70796	4.5624	4.41561	4.70523	4.53403	4.6841
205279_s_at	GLRB	2.77165	6.1861	4.73e-05	0.00380073	8.19019	9.19462	8.78242	7.8899	5.74212	7.10741	6.22774	6.74528	4.19622	6.94639	4.20623	6.41163	4.0017	6.22774	5.07956	4.08979	5.00531	7.00034	6.16229	4.99674	4.78407	6.16717	7.01615	4.97802	7.50339
209094_at	DDAH1	2.76275	9.11389	9.6e-05	0.00620926	11.6652	10.4216	11.961	11.6906	10.4389	8.32744	10.1729	10.8028	8.48527	7.17128	9.01593	9.41634	9.0182	7.10574	8.26193	7.70386	9.12079	7.67742	9.32824	7.93572	8.09388	6.78807	7.48786	10.6101	9.14624
213256_at	MARCH3	2.74344	6.26364	9.49e-05	0.0061553	9.13064	9.39585	6.98849	8.75756	4.28927	6.5157	6.55087	5.74799	6.16108	4.16837	5.87637	5.86947	4.51182	5.51944	5.95279	6.58558	3.8421	6.11936	6.82778	5.04111	6.17909	8.06413	4.31233	6.54196	7.64194
233220_at	GRIN3A	2.67865	5.99548	0.00268526	0.0440048	9.08409	9.23142	9.07959	5.58707	4.97578	4.87666	5.13893	4.59984	4.54937	4.62909	6.97756	6.52713	4.64982	4.45127	5.03415	4.20153	8.10404	7.51407	4.65288	9.60786	5.54375	7.19587	4.87075	4.126	4.67845
228260_at	ELAVL2	2.66555	5.61753	0.00086813	0.0233933	8.92368	8.14509	7.39083	6.9668	4.48839	5.31867	4.02175	3.83616	4.08401	6.90537	4.13425	6.82497	3.64513	6.90709	3.82032	3.74708	4.97062	4.04849	6.32377	5.60017	3.50795	6.83286	5.8361	8.15096	6.00785
202242_at	TSPAN7	2.65185	6.82867	0.00022035	0.0106922	10.1752	8.26023	7.97616	9.81325	6.37766	8.27028	5.8771	6.60481	8.74618	6.81118	5.26844	6.22006	7.34393	4.4221	6.57144	4.89078	5.83571	8.52905	6.90034	5.43668	5.4519	5.1521	7.51418	6.18736	6.0805
203139_at	DAPK1	2.64041	8.40456	1.65e-07	6.96e-05	10.7904	11.2905	10.8991	9.51	8.9298	8.43416	8.73153	8.05083	8.08004	7.77824	8.15649	8.24148	7.95073	7.37444	8.04904	8.2906	8.59951	8.55943	6.01782	7.9065	7.29401	7.40867	8.29414	6.86364	8.61281
1560652_at	IRS4	2.62519	3.63911	2.13e-07	8.38e-05	3.36489	8.03237	6.11686	5.86296	3.02034	3.17169	3.17427	3.47302	3.27419	3.38414	3.02152	3.4148	3.14295	3.13602	3.06615	3.41952	3.37746	3.21681	3.11391	3.29553	3.11729	3.00168	3.22785	3.30624	3.24534
216086_at	SV2C	2.62493	3.97923	2.64e-08	1.6e-05	4.79076	5.59954	6.47207	7.87433	3.5684	3.28381	3.34186	3.30832	3.54073	3.48716	3.44872	3.43374	3.23332	3.39764	3.57677	3.36347	5.21609	3.47533	3.33409	4.16968	3.52593	3.66666	3.6983	3.49123	3.18288
1552519_at	ACVR1C	2.6126	4.5853	0.000235833	0.0111445	6.65421	7.45267	6.54959	6.46307	3.75331	3.53951	3.60607	3.864	9.39874	4.05215	3.90656	3.90086	3.85988	4.48489	4.07575	3.69919	4.04507	3.80828	3.67595	4.04653	4.04653	4.04653	4.57486	3.55798	3.57039
226811_at	FAM46C	2.60387	8.49621	0.000102559	0.00652785	10.9284	10.6578	11.0804	10.0671	7.87753	5.86405	9.31923	9.49455	7.07413	10.1238	7.7324	6.43089	7.25774	7.27313	9.52299	7.5805	8.77572	8.62543	7.84214	9.08015	8.83265	6.37008	7.70817	8.47741	8.40865
226213_at	ERBB3	2.58578	4.35314	6.44e-07	0.000182208	6.23018	6.44465	5.75769	7.66826	4.00738	4.60617	3.60378	3.61793	4.05688	3.72946	6.11908	3.81579	3.59079	3.28883	4.57503	3.35379	3.34245	3.48164	3.37585	3.57901	3.83225	3.18095	5.32482	3.7286	4.51736
205559_s_at	PCSK5	2.57496	6.23176	0.00019355	0.00989005	8.40362	8.78556	8.73797	7.65176	5.17504	6.98311	5.6086	7.73881	7.48039	4.54437	3.63976	7.25829	3.59225	4.93475	5.85201	4.13151	5.24506	6.90295	5.76647	6.43301	5.8428	6.35598	5.99727	6.30139	6.43128
227769_at	GPR27	2.56762	5.33591	0.00220365	0.0397507	6.73296	8.51289	6.53474	8.19027	3.7539	3.21663	4.90603	4.62458	5.48051	3.65635	8.23326	3.43482	6.63162	5.11517	7.90932	5.92563	4.69323	3.48838	3.14171	4.29951	3.61619	5.88742	6.57026	4.04048	4.80193
205575_at	C1QL1	2.56667	9.97003	2.9e-05	0.00266813	12.2555	11.8108	11.8071	12.6307	9.92263	9.63164	10.5168	10.8911	9.90213	7.88332	10.3185	10.7049	8.31013	9.65644	11.1074	8.33225	10.491	7.97645	10.0275	9.50687	9.45001	8.13557	8.86191	10.3753	8.74459
230083_at	USP53	2.55871	7.29519	2.13e-07	8.38e-05	10.0536	8.55075	9.29614	9.8775	5.9407	6.6692	7.32879	6.97614	5.63576	7.06665	6.45758	7.88882	6.56313	6.78779	7.04802	7.41315	7.36587	7.0093	6.41026	6.45848	6.52741	7.48757	7.41389	5.73264	8.42057
229373_at	HRH2	2.53686	5.67003	0.000692708	0.0205612	7.65137	8.35993	8.54579	6.64688	7.60893	5.97554	4.78093	4.7346	4.55474	4.49065	4.03301	4.9846	4.18625	9.04455	4.54177	4.19556	4.36233	5.15201	5.08819	4.66874	4.76382	5.16261	4.50365	6.65232	7.06204
204489_s_at	CD44	2.51682	9.33233	5.44e-06	0.000806777	11.0207	11.4888	11.3486	11.9279	10.129	8.22148	9.79004	9.0874	6.93396	9.2542	8.06073	9.93329	9.19623	9.52034	8.96001	8.91854	8.99339	9.10064	8.32537	8.55357	10.7566	7.91623	8.37283	7.9806	9.5179
205278_at	GAD1	2.51278	3.67752	0.000136016	0.00781165	3.18505	7.72342	7.47116	4.77339	3.12688	3.15711	2.91718	3.03319	3.34254	2.92922	3.05346	2.77769	3.0986	2.84741	3.06615	4.72945	3.08547	2.98205	2.86838	6.09974	3.13239	2.93155	3.03544	3.15885	3.41212
232424_at	PRDM16	2.49367	3.95409	9.73e-06	0.00122062	5.14715	7.1085	7.521	4.41844	3.1508	3.45369	5.25068	3.573	4.64385	3.42767	3.08765	3.07296	3.03856	3.91144	3.25334	2.88713	3.30765	3.26018	3.03711	4.4869	3.14669	3.18161	5.1632	3.24348	3.07951
218952_at	PCSK1N	2.48448	5.96198	0.00253569	0.042803	5.10107	10.2652	8.81112	8.01839	4.61642	5.27447	6.81091	7.43273	4.60065	9.62884	4.76855	5.29242	5.382	4.86699	5.09503	4.73658	4.46949	5.08103	6.44242	4.80574	4.81685	5.29408	5.01973	7.02602	5.39278
218718_at	PDGFC	2.47216	8.72505	0.00148182	0.0318282	10.4382	11.3304	10.3654	11.0726	6.70725	6.95985	8.48478	8.50266	9.82681	9.76897	5.92483	8.58836	7.32205	8.90897	7.82219	6.85719	9.5226	9.67882	7.27625	10.2368	6.33418	8.05491	11.2485	8.71719	8.17653
229380_at	ILDR2	2.46671	5.22414	0.00185083	0.0360882	6.41031	9.74437	5.4601	7.5699	5.6988	3.97245	3.80838	4.94801	4.2561	5.81525	3.63976	6.75592	4.52011	7.44204	4.17948	3.92905	3.88695	4.33089	8.02017	3.83721	4.23378	3.93097	3.94925	5.02904	5.23518
1552388_at	SCUBE1	2.46598	7.10116	0.000796792	0.0223315	9.14701	9.06728	8.89388	9.58218	6.43209	9.19693	6.39672	10.2636	5.75802	7.13506	6.03672	6.38764	8.22572	5.84074	5.76942	6.03533	6.1273	5.50458	8.31325	5.57019	6.69332	5.78736	5.42363	6.20198	7.73913
213388_at	PDE4DIP	2.42494	7.89106	4.8e-08	2.63e-05	9.89618	10.7384	9.7135	9.36402	7.42518	6.67424	7.08218	6.76951	7.05935	8.51043	6.79089	7.78139	8.4519	7.14213	7.45984	7.57117	7.87623	7.33623	8.15692	7.15696	7.71922	7.71369	8.42235	6.48741	7.97731
238956_at	EFNA2	2.42421	4.38315	1.68e-12	6.13e-09	6.41089	7.48113	6.08864	5.69728	4.15064	4.0523	3.81254	3.99769	3.70384	3.80239	3.74734	4.30995	4.01779	4.19989	3.77311	4.19119	3.95839	3.95058	4.5679	4.06369	4.10254	4.06794	3.50283	4.07459	3.85353
203865_s_at	ADARB1	2.42026	6.76121	4.81e-05	0.00384341	9.56121	8.09484	8.14875	9.37214	8.36092	6.39322	5.82548	7.28693	7.61672	5.78634	5.4745	5.39521	6.96909	6.14656	6.15554	6.04286	5.27392	6.7966	7.23528	4.76898	6.59039	5.46417	5.92198	6.16805	8.18064
1552309_a_at	NEXN	2.4025	9.30851	0.000222954	0.0107401	11.4757	11.5124	10.7044	11.6139	8.87935	9.71187	10.2323	10.8688	8.36346	10.3351	8.07808	9.34139	6.67954	7.08386	8.96383	8.47023	8.41872	8.6607	8.21088	7.84836	9.79302	8.7619	9.64734	8.24034	10.8173
232197_x_at	ARSB	2.39671	6.74976	3.63e-06	0.000633433	8.741	10.1109	8.20764	7.99249	6.44028	6.5181	7.20472	8.01582	5.00209	5.51075	5.82143	7.40498	5.50092	6.39964	5.36295	5.62885	6.98337	6.36007	6.36734	6.1751	6.79201	7.02576	6.23916	6.25891	6.67973
221245_s_at	FZD5	2.38884	6.16188	0.00219482	0.0396635	7.87846	7.57708	9.24682	7.97167	5.33484	5.79946	4.88953	3.98393	6.44217	6.22942	4.66312	4.17498	4.37136	8.22286	5.11553	5.4219	4.61597	4.86896	7.63011	5.65326	4.81885	7.97639	9.00146	6.16203	5.99683
210220_at	FZD2	2.3679	6.75881	2.29e-05	0.00224773	8.92878	8.52586	8.71951	8.81725	6.72608	8.48601	5.21653	6.27947	4.96548	7.05726	7.55525	5.88228	6.4303	6.84344	7.00333	6.6198	4.72009	5.63199	6.76835	6.3324	6.83933	4.92684	6.57053	7.10994	6.01423
239330_at	DCAF12L2	2.35216	5.26274	0.00166285	0.0339494	5.88757	7.63216	7.2242	8.21031	4.36417	4.18062	8.50686	6.47575	4.13528	3.76013	3.72265	6.6621	5.73161	3.78819	6.35633	5.11674	3.7517	4.55338	4.06158	4.26694	4.86293	5.57837	3.61179	3.446	5.68123
239657_x_at	FOXO6	2.34438	8.6254	0.000848242	0.023131	10.5253	10.5503	11.1509	10.1521	9.39322	8.10892	9.38932	8.01315	7.63289	6.40061	7.10737	8.39368	8.87653	6.21076	7.53578	7.24066	10.3264	9.89374	7.79923	9.62714	7.36683	7.84802	6.57991	9.61043	9.90178
207553_at	OPRK1	2.33798	6.06102	0.00114787	0.0273581	9.23071	9.12261	9.16696	4.57942	5.11606	7.1452	5.31556	4.52495	7.62746	5.56357	4.80206	6.70306	5.56569	4.96738	4.69317	7.64289	5.18142	6.44728	5.2562	5.05633	5.59603	5.1486	4.77591	5.98062	6.31645
226974_at	NEDD4L	2.33753	6.4279	0.00178037	0.0353213	7.92664	7.92404	8.62779	9.08723	4.36928	4.2414	8.54047	5.95525	6.66821	4.25039	5.33071	5.54249	8.63226	6.91366	7.4056	7.33792	5.13738	4.60159	5.71471	4.63095	4.87607	6.93375	6.6481	7.00175	6.39992
229656_s_at	EML6	2.33343	4.9434	1.05e-05	0.00129269	7.60679	7.61105	5.06334	7.33274	4.03864	4.21979	3.81113	4.48821	5.22168	5.05862	4.28729	3.83907	6.96455	5.50696	4.48079	4.73851	4.34552	4.23021	4.24768	3.92039	4.1399	5.19089	4.66279	4.16116	4.41722
227410_at	FAM43A	2.31849	9.1841	7.64e-05	0.00527315	11.3088	11.3293	11.4667	10.4217	9.00526	10.052	9.75814	9.44204	9.17018	7.70073	9.045	9.26084	7.45991	8.35287	9.81651	7.76768	9.66172	8.08176	9.04062	9.59656	8.51876	7.65789	6.42216	10.0046	9.26084
213793_s_at	HOMER1	2.31702	6.32882	0.000204868	0.0103247	8.56477	8.32257	7.39816	8.81497	6.03709	5.00591	6.03709	4.71864	5.20934	5.27807	7.36956	6.79619	7.11571	5.03192	5.93976	8.87948	5.31941	4.66271	6.19024	5.20182	5.40186	7.28717	5.31329	5.77325	6.55149
1560554_a_at	C1orf145	2.31483	5.17887	2.81e-09	3.2e-06	7.4031	7.62897	6.10032	7.36093	4.62336	4.99888	4.35428	5.29396	4.01859	4.34403	4.45774	4.65761	4.4695	4.42901	4.24405	4.94286	4.94494	5.32034	5.36726	5.06217	4.97203	5.18282	4.94975	5.80732	4.53796
220684_at	TBX21	2.31055	5.20799	3.15e-09	3.44e-06	7.8825	8.1182	5.8296	6.76513	4.86097	5.05044	4.70922	4.98083	4.72638	4.81387	4.60901	4.96966	4.91787	4.47337	5.03479	4.32198	4.91092	5.22332	4.54949	5.17561	4.85411	4.63328	4.4649	5.78344	4.54093
225482_at	KIF1A	2.3003	7.08643	2.36e-05	0.00229445	8.98922	7.87042	9.81693	9.39815	5.9723	6.34699	6.58252	6.39841	8.95993	6.06922	7.04731	8.80731	6.97451	6.04755	6.24447	6.68707	7.23601	5.98074	6.57007	6.37063	6.44009	6.44558	6.23916	5.99238	7.67376
209883_at	COLGALT2	2.29198	5.68678	0.000178105	0.00935434	7.17101	9.5655	6.63253	7.07914	5.21561	5.15521	4.62959	5.29223	4.95553	4.71866	4.8409	5.76719	4.86858	4.97106	4.7405	4.6184	5.64369	5.32503	5.1383	4.9791	5.72698	4.75224	8.84281	5.00868	6.53102
227828_s_at	EVA1A	2.27322	4.4102	9.05e-10	1.18e-06	6.38716	5.96523	7.04747	5.87893	3.98067	4.04358	3.90992	3.55886	4.15144	3.80475	3.69066	4.10323	5.65415	3.91947	3.9165	3.63259	3.7891	4.06219	4.1929	4.06029	3.62894	4.1393	3.95899	4.2445	4.53408
205226_at	PDGFRL	2.2653	6.54505	0.000442555	0.0157122	9.48795	7.60981	7.98427	8.70958	4.7268	8.54972	7.24324	6.80671	7.60923	7.1324	6.11736	6.60576	4.5548	4.56593	5.98847	7.0165	5.19068	5.38131	7.02794	5.90654	6.37825	6.61352	5.01978	4.92787	6.47185
228703_at	P4HA3	2.25855	6.00634	3.87e-07	0.000126076	8.71405	7.81594	8.0565	7.0276	5.0618	5.28494	5.87135	5.32944	7.80327	5.71359	5.14507	6.11832	5.30167	5.3334	5.8491	5.06185	6.00448	5.31648	5.29981	6.27744	5.25628	5.20273	5.52635	5.87043	5.91671
216060_s_at	DAAM1	2.2471	8.46421	5.01e-07	0.000149612	10.4948	10.4131	10.8512	9.64802	7.73961	8.61178	8.55422	8.09868	7.80447	8.37103	7.52799	8.33238	7.0903	7.94597	8.13773	7.97776	7.19646	8.57093	7.68008	9.12439	7.91838	7.74471	9.96216	7.51031	8.29886
215014_at	KCND3	2.23727	4.8151	0.000513314	0.0172392	6.61233	5.86814	8.57956	5.7176	7.47142	5.20318	3.55135	4.77545	4.11953	4.69138	4.13448	4.66304	4.08038	4.22578	3.85055	3.60803	4.21482	3.65695	4.0354	3.18039	4.89107	3.76248	6.34443	3.55798	5.58184
205122_at	MSANTD3-TMEFF1	2.22246	6.32802	8.33e-06	0.00110032	8.16203	8.62582	7.66014	8.33156	6.65878	7.22574	5.29792	5.48918	4.71655	7.57149	5.86193	6.71825	4.56268	5.08859	6.38766	5.77278	5.81634	6.15341	5.73297	5.94006	6.7004	6.48394	5.48665	5.15754	6.59821
200872_at	S100A10	2.21707	9.605	6.42e-05	0.00469626	11.4539	12.5228	10.2467	11.646	9.10707	9.41092	9.59448	9.72924	11.0536	8.447	9.14288	7.61679	8.90799	9.75334	9.45349	9.81922	10.2188	8.90916	9.75491	8.75471	7.36912	10.4364	8.93294	8.3748	9.46882
205883_at	ZBTB16	2.21243	8.2245	0.00232568	0.0408131	10.4339	9.59256	9.95394	10.3514	7.85709	9.04043	7.42704	8.25156	10.0013	8.02814	6.17326	8.88072	7.35738	9.88722	8.41709	8.51398	6.58515	9.0351	6.15789	7.87947	5.36886	8.07148	8.65711	5.29376	8.39677
215843_s_at	TLL2	2.2091	4.74109	0.000145368	0.00819383	7.33148	5.08026	4.6756	9.29958	4.26561	5.05099	5.04906	4.41559	4.05899	5.86867	5.01443	4.49232	4.31917	3.8891	4.11203	4.09792	4.0551	3.87361	4.28003	3.85292	4.16345	4.07637	4.11203	3.70168	5.39113
236261_at	OSBPL6	2.1923	5.33982	0.000724674	0.0211541	6.86836	6.76209	7.09957	7.99536	4.23715	4.14784	4.65261	3.99224	4.23724	6.55116	3.79705	4.81988	3.96686	6.83752	4.37934	4.18219	6.24657	4.01566	5.22509	6.20598	4.01689	4.06467	7.42974	5.53112	6.23327
229875_at	ZDHHC22	2.19003	4.69956	1.39e-07	6.11e-05	5.13663	8.08665	7.62749	5.30597	4.56564	4.48664	4.46748	4.23148	4.50679	4.19372	4.06282	4.37659	4.46748	4.37268	4.35491	4.3052	4.42444	4.29962	4.49545	4.35925	4.4381	4.3853	4.02901	4.10041	4.40935
227415_at	DGKH	2.18437	9.23109	0.00129162	0.0294369	11.6393	11.0258	9.96045	11.6383	8.72576	7.25772	11.5465	8.24313	9.51778	7.35279	9.62171	8.19749	9.88747	8.46374	10.333	6.94858	9.60525	9.70994	7.07977	9.55191	9.12809	9.22812	7.53803	9.01624	9.56036
219195_at	PPARGC1A	2.15177	5.35823	0.000279396	0.0123164	6.83985	7.53854	7.13885	7.14563	5.92596	5.62858	4.27459	5.02921	4.4555	7.69308	4.38467	6.19352	4.48485	4.13153	5.24524	3.9577	4.34143	3.97598	4.49049	4.81971	4.71356	4.39884	7.36462	5.19584	4.58804
239144_at	B3GAT2	2.15047	4.71069	4.52e-05	0.00366278	5.16948	5.87189	6.3909	8.63608	4.04355	4.49083	4.26123	5.08879	4.21484	3.84232	4.07706	4.57164	4.147	4.29985	4.41206	5.60345	4.29813	3.84232	4.12919	4.19151	3.87663	3.83453	3.76336	6.61637	4.09417
204606_at	CCL21	2.14106	6.62795	0.00152381	0.0323744	10.0062	8.03747	7.12368	8.5384	9.3362	7.99409	7.21526	6.36532	7.80957	5.20192	6.59201	6.45045	5.61899	5.81432	5.60975	5.03221	5.40521	6.52814	5.78545	6.60287	7.18904	5.0861	5.33405	4.88137	6.14063
213664_at	SLC1A1	2.13771	4.81188	3.35e-05	0.0029572	7.95933	7.6746	4.87621	5.92008	3.34218	4.91889	4.2809	4.27057	4.26796	4.23132	3.50208	4.92464	5.24291	4.1466	4.31907	4.49543	4.43763	4.64979	3.68498	4.72084	4.71578	6.25665	3.70728	4.70308	5.04828
223125_s_at	C1orf21	2.13141	9.00909	0.000253675	0.0116126	10.7637	11.223	10.4471	10.7641	8.5408	8.70613	9.79252	8.7067	9.04797	5.49146	8.61483	9.54659	7.8285	6.75779	9.1896	9.81958	8.62502	8.74913	8.16556	9.15811	9.1631	9.14688	8.91854	8.3499	9.7106
40837_at	TLE2	2.12983	7.95336	0.000343899	0.013757	9.42282	9.42483	10.1119	10.0101	7.94825	9.50972	7.90911	8.39728	7.38921	6.28581	6.47605	9.71113	8.63579	7.05903	7.05462	8.20199	7.75422	7.60486	8.15866	7.26335	7.47137	5.38677	6.21042	7.39838	8.03824
205248_at	DOPEY2	2.12689	7.33748	6.77e-05	0.00483494	9.44951	9.62905	8.73413	8.6836	6.94694	6.60372	8.34182	7.92005	5.00209	6.72099	7.39046	7.76276	8.33888	7.44982	6.00839	6.54989	6.84353	7.20013	7.09215	6.69882	6.8192	8.05441	6.57426	5.1842	7.43829
226576_at	ARHGAP26	2.10927	6.54744	5.66e-06	0.000829628	7.99415	8.78415	7.91496	8.58365	5.17794	5.34082	7.65524	6.77731	6.50653	5.94358	5.26434	6.61431	6.78969	6.70279	5.44896	6.02261	6.05452	6.40676	5.66482	6.4459	5.56478	6.25423	6.07566	5.77557	7.9227
229294_at	JPH3	2.10832	3.72779	4.74e-10	7.2e-07	6.26116	6.04214	4.06279	5.62902	3.37608	3.26371	4.04756	3.35653	3.22678	3.27583	3.34475	3.41365	3.42567	3.33854	3.19764	3.07694	3.44751	3.33655	3.62933	3.40279	3.24725	3.30968	3.43294	3.42838	3.62148
219005_at	TMEM59L	2.08644	6.47819	8.98e-11	1.58e-07	8.70925	7.94574	7.9211	8.3471	6.62013	6.51709	6.242	5.90942	6.53196	6.47067	5.68667	6.2599	6.45848	5.90312	5.82841	6.31861	6.09656	5.88387	5.85098	6.21846	6.05229	7.00089	5.61716	5.67101	5.89384
227283_at	EFR3B	2.08364	7.00421	1.15e-05	0.00138473	9.13765	8.35739	8.52851	8.99435	7.34654	7.3239	6.69127	6.30214	5.67986	7.64819	6.81836	7.62345	6.80635	6.22374	6.28918	6.0456	7.36073	6.21076	6.69005	6.39215	8.05905	6.54924	5.30976	5.30136	7.41572
227554_at	MAGI2-AS3	2.07374	8.61286	6.52e-07	0.000182208	10.4479	10.5591	10.1217	10.2905	8.41896	8.36782	9.18875	8.15727	8.6028	7.88867	7.45519	8.8148	7.96045	8.64864	8.18345	7.10532	9.31015	8.60912	7.16106	8.7131	7.38223	8.0682	9.10457	8.12199	8.63979
229901_at	ZNF488	2.04755	4.73107	0.000982499	0.0251874	4.78074	5.34988	10.7234	4.95005	4.56447	4.61481	4.30074	4.27499	4.37626	4.37978	4.43301	4.30253	4.55097	4.50278	4.50278	4.12767	4.40448	4.45152	4.42307	4.44245	4.71479	4.46561	4.35236	4.0184	4.26922
235173_at	MBNL1-AS1	2.03576	8.62137	9.16e-06	0.00116767	10.4375	10.2643	10.1562	10.4677	8.93432	8.13309	8.90738	8.39096	7.51493	7.84618	7.91241	8.74485	7.2771	7.73288	7.47901	6.87986	8.4589	8.97009	9.21161	8.97657	8.22104	7.80905	9.75496	7.89598	9.1575
239903_at	TPBG	2.0351	7.3166	0.00243793	0.0418426	8.74577	8.26023	9.84736	9.25098	4.52373	6.07913	8.60647	9.36416	5.8613	6.65338	6.33256	7.3074	7.32106	5.61579	7.08436	6.48571	8.40964	7.31974	7.6356	7.26301	6.49981	7.95561	4.89358	7.58741	8.01127
225447_at	GPD2	2.03383	6.96496	1.05e-05	0.00129269	7.95828	9.33658	9.1499	8.24875	5.47086	5.60401	6.63519	6.90181	6.95599	6.30263	6.26741	5.98964	5.67457	8.35992	6.44416	6.45187	6.93714	6.67429	7.07685	7.03301	6.24211	7.10784	8.01239	6.74182	6.54706
228906_at	TET1	2.03164	6.47002	0.000181584	0.00945535	7.8963	8.25275	8.14691	8.41043	4.98255	5.25015	5.73126	5.24841	6.34158	6.22124	8.48053	5.18282	6.97812	7.26962	5.7556	7.91683	5.92752	6.3254	5.35375	6.2284	5.64371	5.27555	7.11613	5.75278	6.06213
237591_at	LINC00173	2.03073	5.79885	0.00109985	0.0268576	8.50388	8.48282	6.80234	6.22964	5.01614	5.06189	5.33965	5.5362	7.88719	5.43691	5.04291	4.75849	5.20999	5.1852	5.07571	5.70719	5.40648	4.94496	4.75348	6.09273	4.67702	5.15333	8.82262	5.13197	4.71256
227875_at	KLHL13	2.0218	6.66136	0.00275893	0.0445089	8.25751	8.86056	7.33148	8.98912	7.75748	5.21859	7.84886	5.74004	6.85834	6.53333	4.09496	6.90249	7.02485	4.72096	7.2029	5.05745	7.73664	7.2536	4.42397	6.16051	6.46644	5.36332	6.42	5.87567	8.43484
208190_s_at	LSR	2.0177	5.5388	1.14e-06	0.000274738	8.07635	6.00704	7.64346	7.20781	5.24439	6.0855	4.6811	4.93051	5.39726	5.9304	5.2081	5.22128	4.78895	4.95674	5.23698	4.81836	4.88757	5.23566	6.04468	4.93025	4.77071	4.89821	6.68867	4.99116	4.58885
1560526_at	MAGI2-IT1	2.01763	3.99318	7.22e-05	0.00505038	6.59968	7.46108	4.20336	4.48783	3.71825	3.57719	4.84768	4.0337	5.14467	3.3594	3.04646	3.26455	3.9889	3.33854	3.70581	3.62117	4.76753	3.15653	3.06113	3.51394	3.53406	2.88903	3.30062	3.8757	3.33271
219937_at	TRHDE	2.0129	3.51238	1.79e-06	0.00038654	4.35658	6.53294	6.65517	3.2682	3.18996	3.22834	3.06336	2.8982	3.41034	3.16706	2.94338	3.24075	3.05825	3.19058	3.197	3.17099	3.18541	3.0819	3.18677	3.32678	3.24075	3.28944	3.47027	3.17099	3.28619
238878_at	ARX	1.99961	3.97555	1.59e-12	6.13e-09	5.20934	5.51891	5.21309	6.67955	3.56784	3.89936	3.57878	3.62079	3.6325	3.488	3.69463	3.69463	3.84899	3.55401	3.55192	3.47059	3.51523	4.03229	3.79064	3.72486	3.61216	3.74681	3.69612	3.57137	3.47632
234985_at	LDLRAD3	1.99398	8.42095	0.000866329	0.0233933	10.547	10.3033	9.68289	9.85048	6.77171	9.12383	8.89953	10.3278	8.16578	8.50303	7.25481	9.53432	7.0729	8.88617	7.46744	8.04649	9.18974	8.36426	9.27581	7.53247	6.55867	7.14718	6.66701	8.18918	7.16211
204411_at	KIF21B	1.99247	6.96308	0.000190524	0.00978114	8.84148	9.09989	8.58674	8.01891	8.96696	6.01767	6.83456	6.08886	6.13232	8.53905	5.58845	5.57946	7.46887	7.55086	6.50225	6.42921	7.19141	6.90083	7.26831	5.98344	6.04045	6.19163	5.89926	6.04148	6.31457
236675_at	RPA1	1.98392	5.57237	8.57e-07	0.000225361	7.65296	6.56298	8.16295	6.57657	5.40817	5.06321	5.78805	4.59985	5.53601	5.86431	5.43078	6.14426	5.16136	4.85618	4.82619	4.53593	5.14417	5.91062	5.66697	5.21565	4.33692	4.70229	6.15003	4.72055	5.29236
201889_at	FAM3C	1.98021	9.82231	4.74e-08	2.62e-05	11.5263	11.3914	10.9922	12.0329	9.62679	9.90416	9.71342	9.09564	9.90777	9.77585	10.7283	9.73742	9.308	9.52575	10.0645	9.38631	9.16639	8.76978	9.52058	8.63141	9.50678	9.77797	9.18951	8.66342	9.61518
238453_at	FGFBP3	1.97826	4.70285	5.78e-08	3.01e-05	6.32727	4.90213	6.65075	7.57819	4.22967	4.22188	4.454	4.29472	4.27733	4.694	4.32105	4.10792	4.16623	4.29844	4.16422	4.10682	4.4246	4.92133	4.23988	4.43129	4.24525	4.44911	5.40458	4.3976	4.26298
223315_at	NTN4	1.97127	7.49746	0.000369551	0.0142591	8.86522	9.17387	9.43103	9.14319	5.49663	5.84694	8.00336	5.406	7.38587	5.6258	7.22155	6.67595	7.55394	6.78455	8.48564	7.4881	7.79681	8.60728	6.76055	7.28286	8.04171	7.37472	7.29391	8.66959	7.0215
229475_at	MAEL	1.96077	3.95621	0.000908077	0.0240284	4.35295	7.84875	3.96512	6.24618	3.96305	3.51411	3.45826	3.51411	3.19828	3.39332	3.26897	6.3877	3.31575	4.84387	3.40389	3.2863	3.18277	3.25772	4.88112	3.24423	3.08995	3.5323	2.913	3.36081	3.48262
210387_at	HIST1H2BG	1.95604	5.0453	0.00301336	0.0467046	6.84686	7.35066	6.02042	6.53554	4.79935	3.59467	3.57223	4.24665	3.91319	5.78014	3.28206	4.35981	3.18996	5.34313	6.88082	4.62336	4.1326	4.49616	4.43061	5.4257	3.56922	6.57238	6.78719	6.58828	3.79146
230908_at	TACR1	1.95158	3.96963	1.02e-07	4.8e-05	6.55148	6.12648	4.35314	5.40474	3.74933	4.41176	3.55163	3.4857	4.916	3.59197	3.3015	3.95938	3.64308	3.57382	3.56541	3.46042	3.68526	3.58425	3.61953	3.34421	3.70944	3.4065	3.68054	3.39382	3.17137
213040_s_at	NPTXR	1.93349	5.43707	4.37e-05	0.00357371	7.43714	6.47326	6.67366	7.66078	4.4539	5.60649	5.25541	4.85619	6.75645	4.99074	5.46844	5.11922	4.58637	4.34386	4.86627	4.8753	6.60576	4.52502	6.87628	5.04405	4.76382	4.4773	4.50308	5.28247	4.42559
227370_at	FAM171B	1.93123	8.98341	0.000326097	0.0134297	10.6503	11.3461	10.3029	10.1232	8.79799	7.74585	8.89674	7.66793	10.684	8.33004	8.95549	8.49886	8.63879	8.00586	8.47214	10.7207	9.33848	7.91941	8.53106	7.75589	9.48159	8.64554	6.9362	9.40961	8.73051
206766_at	ITGA10	1.91074	8.59815	0.000272248	0.0121314	9.67008	11.1363	9.98699	10.0193	8.40505	9.58761	8.18311	7.6516	9.28986	7.17161	9.43695	8.91861	8.70727	7.3309	8.6527	6.75859	9.05039	9.04955	8.62408	8.46776	7.90123	8.15493	8.50276	6.17575	8.12072
204465_s_at	INA	1.8974	5.78477	0.000631689	0.0196013	8.01051	7.18445	5.30003	9.01937	4.97182	4.77603	6.80987	6.30358	4.88697	4.92131	6.15868	5.15071	6.92444	6.08029	5.01572	5.78542	4.67607	5.07915	5.05795	6.02705	6.63138	4.60139	4.3337	5.81236	5.101
227688_at	LRCH2	1.8856	8.00235	4.95e-06	0.000762025	9.69574	10.3203	8.0567	10.2723	6.8766	7.07007	7.82187	7.62993	7.14089	7.98087	7.67075	7.91339	8.9599	8.0502	7.85052	8.31589	7.48529	8.02788	7.10138	7.93437	7.51248	7.99343	7.95809	6.70906	7.71082
229175_at	SMYD4	1.8817	9.00389	5.41e-05	0.00415061	10.88	11.6007	10.8387	9.01868	8.54984	9.62474	7.91616	8.82186	7.59815	10.1059	8.34269	8.91819	9.9279	8.44695	7.9053	8.16981	8.70702	9.02592	8.65763	8.95469	8.10905	9.00283	9.34093	8.5432	8.09043
216915_s_at	PTPN12	1.8731	8.49618	2.09e-05	0.00209791	9.53793	10.4654	10.7545	9.52055	8.28215	8.25467	9.06752	9.09491	7.26942	8.02916	7.931	8.15179	7.56086	7.00097	8.49219	7.48747	7.5777	8.80173	7.66658	8.38908	9.25089	8.67009	8.04197	7.6155	9.49048
229029_at	CAMK4	1.85632	5.02686	0.000106687	0.00667414	6.33724	6.82157	5.71752	7.46836	4.07008	4.05351	6.51912	4.33553	5.76706	4.27468	5.49665	4.13904	6.136	5.16661	5.1814	4.06876	4.64224	3.81602	4.50074	4.65352	3.92423	5.23443	3.99715	5.01621	4.33392
238049_at	GRAMD3	1.84279	5.10442	0.00124072	0.0287564	7.40508	8.53407	6.38756	4.28274	4.51846	5.53	4.84107	6.64201	5.20984	4.8872	3.81833	4.92184	4.98739	6.01835	3.77531	3.93988	4.36364	4.88463	4.72821	3.52047	4.6467	4.23431	5.37025	5.50126	4.66188
221756_at	PIK3IP1	1.84222	8.77547	0.000361604	0.0140616	10.6643	10.7499	9.85652	10.021	9.40026	9.7728	7.93902	9.39421	8.31971	8.83506	7.11541	9.66949	8.22244	6.84599	7.68373	8.27023	8.68084	9.87067	8.50185	8.54208	8.23171	7.37055	7.36672	8.62012	9.44213
225904_at	CCSAP	1.83798	7.88984	3.01e-05	0.00273665	9.77282	10.3759	8.21006	9.37618	7.07756	6.81421	6.8641	7.77775	7.50098	6.13464	8.17392	7.34466	6.89171	8.89216	7.48774	8.02817	7.58178	7.57379	8.30526	8.23345	7.67198	8.50345	7.54384	7.85658	7.25322
244747_at	NPNT	1.82907	5.11049	0.00279964	0.0447575	7.42682	8.07945	5.31004	5.77134	6.68618	5.00332	4.42332	4.64877	5.05428	3.71771	4.15755	4.67411	4.15996	3.843	3.73514	5.31154	4.4877	3.74961	6.96433	4.60577	5.95447	3.89424	4.0081	6.30139	5.79425
239320_at	LRRC4B	1.82714	5.87934	0.000973563	0.025061	7.41041	7.72137	7.75052	6.77424	5.22778	5.77836	6.58257	5.94827	4.5963	6.72165	5.84604	6.44756	5.41182	3.905	5.92521	4.09471	5.85223	6.37837	4.20597	6.28381	6.04746	7.09997	3.61057	5.40055	5.9627
227533_at	RALGPS2	1.82603	7.04252	0.000283452	0.0124081	8.45354	8.289	8.89436	8.66862	5.85733	7.01324	5.70918	7.88047	5.97204	8.02594	7.02697	6.95588	6.18075	7.82007	6.82624	7.27641	6.79967	6.05382	5.2184	7.21539	7.67043	7.04686	4.95109	6.63399	7.62326
235867_at	GSTM3	1.81842	7.45513	0.000595025	0.0188551	9.23816	8.64602	9.41293	8.63331	7.64759	7.13046	9.02369	7.66767	5.70549	8.40482	5.81421	8.45069	7.01997	6.68679	7.28602	6.40847	7.34282	8.05695	6.81659	6.91777	7.37875	5.38964	7.44808	6.2337	7.61764
218723_s_at	RGCC	1.81485	8.50667	0.00127607	0.0292288	9.06777	10.6173	9.40115	11.0384	8.35884	7.90491	9.67165	7.50278	10.0569	7.76813	8.37726	8.63737	6.46086	8.457	9.47544	7.58415	7.79702	8.02616	8.68103	7.74901	6.5918	7.83292	8.93873	9.43913	7.23115
210613_s_at	SYNGR1	1.8147	7.76775	0.00137423	0.030584	9.81068	8.86835	9.1802	9.30918	8.10383	8.72125	7.25071	8.77648	5.63794	8.95975	7.06022	6.31348	6.98105	6.27367	6.76124	7.05488	8.12967	8.3474	8.41659	7.90556	7.07482	5.53982	7.79737	7.35385	8.56584
1558411_at	EGFEM1P	1.79992	3.68523	7.07e-05	0.00499412	7.27945	5.53182	4.16943	3.80796	4.03864	3.53647	3.11464	5.07125	3.62238	3.10644	3.10707	3.77597	3.07882	3.33993	3.16086	3.61495	3.25423	3.24797	3.24995	3.26289	3.02538	3.36249	2.95243	3.35894	3.06036
205751_at	SH3GL2	1.7939	3.39972	0.00209668	0.03865	4.20664	3.44331	3.16632	8.81011	3.04241	2.99438	2.91388	3.01231	3.13946	3.10972	2.9505	3.03848	2.99853	2.95937	2.93917	2.94681	3.09905	3.16612	3.3889	2.79523	3.04091	3.55208	4.20848	2.93253	3.13824
205486_at	TESK2	1.79054	7.33482	4.27e-05	0.00353049	8.49461	8.61016	9.59308	8.65765	7.9516	6.62978	7.5123	7.23308	6.98248	6.19319	5.77502	7.63849	6.21682	7.4639	6.05694	6.96356	7.91855	7.60281	7.00434	8.00244	7.45932	5.81214	6.67694	7.67133	7.25005
204442_x_at	LTBP4	1.79041	8.94849	0.00205825	0.0383325	10.3408	10.3903	10.3104	10.7682	8.56213	8.34515	10.2648	9.17843	9.22501	6.88615	9.50403	10.0605	8.05007	7.19282	9.4347	8.60975	10.9912	8.99358	7.53645	9.01759	7.86227	7.62633	8.93897	7.77286	7.8497
218675_at	SLC22A17	1.77205	7.39786	2.76e-05	0.00257951	8.78896	8.1849	9.11719	9.45447	7.60969	7.99024	7.2329	8.21609	6.89883	8.08902	6.71322	7.86151	6.69414	6.15417	7.22759	6.86845	7.23231	7.89082	5.89887	7.29189	6.40922	6.10335	7.29189	7.07246	6.65422
202813_at	TARBP1	1.76677	8.20894	1.26e-05	0.00147443	9.95964	11.0278	8.63878	9.14588	8.44988	7.71171	8.01137	7.98729	7.8706	7.70226	7.48737	7.82284	8.30124	7.10135	8.29876	8.53568	8.00028	8.45613	7.83916	8.33378	8.3596	6.49306	7.27383	7.83254	8.58278
224523_s_at	CMSS1	1.75175	9.08181	5.94e-06	0.000859854	10.6815	10.5952	8.81735	12.119	8.77214	8.50152	8.90749	8.95584	8.75643	8.75619	9.12146	8.84102	8.63174	8.84276	8.70825	8.87898	9.01091	8.77465	8.25648	8.86899	9.27446	8.64326	9.38285	7.8357	9.11112
226985_at	FGD5	1.75128	9.28601	0.00190832	0.0366997	10.6314	11.155	10.7224	10.5196	9.19109	9.14314	9.99146	9.93736	7.6053	9.48935	8.69215	9.82486	7.71623	6.77584	9.78361	6.77878	9.45158	9.55828	7.97109	9.43521	9.50526	9.26787	9.17774	9.66567	10.1601
218825_at	EGFL7	1.74781	6.74189	2.35e-07	8.98e-05	8.58107	7.8416	8.10625	8.31127	6.46403	6.99982	6.96416	6.26308	7.83595	6.76419	6.55988	6.36351	6.1668	6.48721	6.96264	6.32905	6.14672	6.1746	6.55988	5.84763	5.80765	6.46671	5.99727	6.7943	5.75192
235781_at	CACNA1B	1.73658	4.57036	0.00312418	0.0475777	6.47061	6.8139	5.84673	4.98512	5.56686	6.18996	3.30085	3.46091	4.13555	3.67281	3.75983	3.82142	5.34255	3.451	3.46464	5.94581	3.53421	5.48158	5.25768	3.45967	3.69575	3.62933	5.9002	3.14316	3.92896
203413_at	NELL2	1.7345	5.64456	0.000417471	0.0152926	6.66961	6.29295	5.64528	9.79828	5.2057	5.42051	5.28433	5.03435	5.95278	6.10825	5.76049	5.39521	5.15079	4.6507	5.76625	4.12646	5.01981	4.99733	5.32708	5.73848	4.87343	5.87135	6.04053	5.446	5.53793
218746_at	TAPBPL	1.73313	8.25039	0.00153264	0.0323915	10.3902	9.63106	9.37366	9.42998	8.37905	7.42487	6.54803	7.52264	6.34993	8.96243	6.93737	7.69964	7.36013	8.00183	7.65866	6.96343	8.7713	9.23614	7.2109	8.64426	7.39978	9.70076	9.24449	9.34963	8.06954
212285_s_at	AGRN	1.70871	8.02278	8.46e-05	0.00568461	9.13206	9.00328	9.68262	10.0144	7.49889	6.91016	8.53623	7.80588	7.62639	7.27373	8.57883	8.6597	7.24138	8.12597	8.5342	9.23576	8.19606	7.0465	7.31524	8.26933	7.40827	6.85339	6.45242	7.3204	7.84837
227557_at	SCARF2	1.70824	6.26383	6.75e-05	0.00483244	7.77957	7.6645	7.45973	7.89121	5.23236	7.33684	6.89529	4.87226	6.384	5.45591	6.4191	6.2998	5.77741	5.51692	6.38241	6.10841	7.62528	5.05331	5.49463	5.54809	5.35405	6.53723	5.63649	5.79074	6.0803
205981_s_at	ING2	1.70659	8.56315	0.000372563	0.0143047	10.8219	9.86564	9.36179	9.93738	8.06793	8.79118	7.21093	7.57389	10.1173	8.16711	8.5861	7.96285	7.95251	8.85967	7.73381	10.5724	8.0692	8.11354	7.6121	8.26449	7.72047	8.9301	7.82421	8.00015	7.96201
209900_s_at	SLC16A1	1.6929	6.39342	0.000434168	0.0155762	7.05746	7.86323	7.21673	9.1244	5.74463	4.95994	5.85281	5.99419	6.24844	6.35092	6.14366	5.19906	6.3899	7.35807	5.46576	7.69149	6.32891	6.40324	6.0035	6.36805	7.38553	5.75178	4.56779	5.70219	6.66388
212915_at	PDZRN3	1.67185	9.88694	0.00068298	0.0204277	11.123	11.5003	10.9609	11.581	11.1069	9.69287	10.059	9.31421	10.1905	9.22767	8.29722	8.48918	10.1905	10.1859	8.45924	7.82326	10.3149	10.2893	8.94176	10.1105	8.77818	9.86384	10.4539	9.68838	10.5311
229233_at	NRG3	1.67137	3.80658	2.74e-05	0.00257365	5.12585	5.60913	4.36172	5.74542	3.25121	3.55479	3.13842	3.46307	3.56288	5.62126	3.52839	3.23611	3.34108	3.40219	3.25026	3.49326	3.18541	3.33945	3.80258	4.97197	3.06971	3.30256	3.21351	3.29802	3.29626
209296_at	PPM1B	1.66897	9.25078	3.04e-06	0.000556494	10.7859	11.2144	9.4639	11.1467	8.92127	8.84646	9.13183	9.0278	9.11286	9.26564	8.99085	9.18516	8.98647	8.59604	9.12974	8.28151	9.23583	9.18417	9.32139	9.46746	9.46106	9.42684	7.7278	8.00538	9.35309
218582_at	MARCH5	1.66838	8.06193	4.51e-05	0.00366135	9.02713	9.45902	9.84873	9.51859	7.61952	7.44436	8.3104	8.01647	7.62033	8.02389	8.7712	6.73085	7.07868	8.42569	8.23248	7.99115	7.20607	8.07289	7.82199	7.92976	8.53396	7.7322	6.18541	7.05436	8.89309
209307_at	SWAP70	1.66476	7.80739	2.09e-05	0.0021006	8.79227	9.85482	9.49758	8.67848	6.82575	7.42178	8.29308	7.4904	8.89897	6.90197	7.67098	7.65865	6.09035	7.17469	7.71763	7.63499	7.65705	7.37782	8.33362	7.70446	7.62472	7.20251	8.34228	7.08014	7.2598
243802_at	DNAH12	1.64	4.54575	1.02e-07	4.8e-05	5.35428	5.89688	5.54288	6.89934	4.05417	4.08475	4.50154	4.19867	3.9904	4.08557	4.20015	4.02536	4.97082	3.85731	4.4272	4.73996	4.17117	4.20528	4.69459	4.22595	3.89167	5.24947	4.14848	4.1953	4.03249
210006_at	ABHD14A	1.63872	8.79445	0.000111195	0.00686184	10.8129	9.75523	10.4038	9.71197	9.18374	8.7658	8.75697	9.34986	7.98282	9.42652	8.16563	9.45975	8.21079	7.57716	8.81674	7.8591	9.20576	9.14151	7.65189	8.49549	7.80687	7.297	9.41107	7.88392	8.72892
243056_at	C12orf60	1.63685	5.28595	0.000135422	0.00781165	6.4645	7.75946	6.4909	5.92876	4.74541	6.06435	5.17978	6.21008	3.92027	4.42498	4.48738	5.56832	5.62436	4.13162	5.62436	4.45409	5.42252	5.55629	4.64416	5.26716	5.26716	4.71082	3.84356	5.54559	4.81294
212390_at	LOC100996724	1.63631	7.16985	4.32e-07	0.000134938	9.06271	8.82394	7.71825	8.57251	7.10362	6.6295	6.90996	7.12334	7.14713	7.81695	6.37471	6.85992	7.2797	6.69791	7.2586	6.71661	7.02174	6.36228	7.33907	6.37217	7.17694	6.9068	6.32105	6.17534	7.47557
236856_x_at	LOC105371220	1.62791	5.62394	0.000850482	0.0231725	7.47555	8.63081	5.89542	5.96379	5.65347	4.81269	5.8397	5.13679	7.49275	5.34671	5.26185	5.10606	6.59022	4.65227	4.68905	5.08731	5.28195	4.82151	4.5343	5.12007	5.23098	4.61048	5.82957	5.51843	6.01686
227948_at	FGD4	1.62507	9.14924	0.000775018	0.0219234	10.7381	10.508	10.4361	10.3749	8.92411	7.07018	9.95077	8.60358	8.27628	8.58693	9.12712	8.81904	10.2044	7.87679	9.54041	9.69094	9.48732	9.59082	9.07929	9.73808	7.80921	7.69233	7.81712	9.12829	9.66079
238472_at	FBXO9	1.6234	6.90786	0.00106587	0.0264557	8.31538	8.29407	8.51619	7.96041	6.83357	5.56576	7.02297	6.2048	7.20725	7.71049	5.4192	7.33612	7.57259	6.03215	6.49511	6.61621	8.03857	7.1338	6.84674	7.00584	6.18965	4.2643	7.57674	5.959	6.57953
205450_at	PHKA1	1.6117	7.88849	1.35e-05	0.00153975	8.79139	9.79143	9.42293	8.96352	7.36466	8.29235	7.44093	7.20277	7.76953	7.08858	7.34984	8.02444	7.5496	7.44204	7.40169	7.64325	7.26725	8.21925	7.73663	8.46421	8.3196	7.67077	6.1743	7.06995	8.75129
200670_at	XBP1	1.60634	9.42495	0.00230852	0.0407156	10.5807	12.0808	10.7615	9.67413	9.54451	9.46311	9.4257	9.17044	8.6747	8.56838	8.4274	8.0478	8.11674	8.95271	10.6138	9.14935	11.0713	10.2328	10.0134	10.1499	8.86949	7.96624	7.99827	8.62769	9.44312
205471_s_at	DACH1	1.60339	4.20624	0.00058342	0.0186541	6.09698	5.02187	6.33173	4.76176	3.69631	4.26314	3.36959	3.47841	3.81377	3.80709	3.25887	3.71164	3.62453	4.11647	3.91062	3.61203	6.06505	3.55109	4.56247	3.74589	3.41969	3.68422	3.84728	6.08772	3.31771
227285_at	CIART	1.59513	6.17947	0.00257186	0.0431471	5.89354	8.28732	8.31458	7.58206	5.57493	5.42221	4.86663	5.07037	7.51702	6.63597	5.6879	6.51961	5.37583	5.87665	6.67705	7.78265	4.77609	5.81959	6.11229	5.74775	5.42837	6.62843	6.9362	4.98041	4.97326
1555253_at	COL25A1	1.59429	3.37754	2.31e-06	0.000458971	5.2073	6.28196	3.1835	4.19421	3.23087	3.21123	3.09721	3.00048	3.32249	3.11973	3.29999	3.04602	3.20503	3.19011	3.06541	3.02208	3.03297	3.29189	3.05634	3.14592	3.03466	2.99411	3.19088	2.83909	3.17503
210473_s_at	ADGRA3	1.59234	8.03698	0.00074531	0.0214699	8.54525	10.1548	8.90142	9.8967	7.52859	7.75492	6.1124	6.88473	8.00565	7.64793	8.89649	7.83305	8.83233	7.76935	7.49656	9.83404	7.1713	7.84056	7.4011	7.55974	7.28986	8.5704	7.23851	8.2846	7.47429
202468_s_at	CTNNAL1	1.58416	9.51686	0.000300619	0.0128558	11.1496	10.7329	11.0599	10.4478	8.9201	9.10992	9.84587	9.56827	8.70882	9.74703	9.10368	10.1755	7.38247	9.04815	9.74582	9.26268	9.41357	8.37276	11.1447	9.26247	9.26711	8.75175	9.22558	8.50389	9.97112
1553292_s_at	SGK494	1.57595	5.28121	0.000122816	0.00737098	7.12775	6.82299	6.81936	5.64993	4.16768	4.93522	4.88511	5.38043	5.20049	5.79605	4.64806	4.26618	3.18766	4.65419	5.25594	4.3987	5.91237	5.2056	5.10132	5.0678	5.32061	5.70835	5.07919	5.96816	5.47108
213990_s_at	PAK7	1.57152	5.18511	0.00213268	0.0391109	7.60481	5.60836	7.02646	5.78114	4.7268	4.67531	5.13169	4.80382	4.94801	8.44985	4.85588	5.32255	4.76995	4.75754	4.80662	4.7431	4.62719	4.33018	4.57606	4.32375	4.5878	4.32657	4.89212	5.42969	4.52256
232591_s_at	TMEM30A	1.56967	9.73362	0.00227744	0.0404066	11.1776	12.1496	10.197	10.6843	10.3014	9.07661	10.2539	9.4101	7.86111	9.39743	8.66774	8.74487	8.62389	9.23102	9.20121	9.17687	8.62014	11.0123	9.7727	9.56423	10.7505	10.6371	8.83056	8.92975	11.0685
228067_at	KIAA1211L	1.56243	6.58747	0.000305922	0.0129599	7.84718	8.42811	7.00919	8.31517	5.81816	6.83376	5.02936	6.51397	6.86361	6.76683	5.96406	7.19941	5.54993	6.82933	6.5579	7.12043	5.27038	6.15745	6.74259	6.00856	5.21241	5.70425	7.6587	6.85793	6.42808
229002_at	FAM69B	1.55879	6.94987	0.000342175	0.0137338	8.77379	8.23937	8.18662	7.83723	7.14027	7.51207	6.45259	5.40049	7.17903	8.21952	6.55424	5.61723	6.37654	5.4143	6.32414	6.25395	6.10708	7.10796	6.4213	7.49496	7.54276	7.26075	6.21238	6.8746	7.24358
209737_at	MAGI2	1.55739	8.88869	0.000830835	0.0228846	9.90709	10.0412	10.7034	10.1359	9.87511	9.38589	8.73133	8.19367	8.49075	9.41591	7.62806	9.20301	8.85235	8.44167	8.01664	6.23915	9.22409	9.16711	8.04067	8.6236	8.16569	8.69165	9.69953	8.06676	9.27699
214746_s_at	ZNF467	1.55352	6.88789	0.00134218	0.030199	7.97594	7.62398	8.6147	8.55679	5.29864	6.99314	6.79373	5.38597	6.8998	5.8593	8.16934	6.86392	7.78643	7.3004	7.20242	6.37161	6.63121	6.05136	7.57688	6.07538	5.69642	8.04245	6.72767	6.23318	5.46665
213325_at	PVRL3	1.55267	7.14006	0.00041381	0.0152223	8.36787	7.80482	8.66816	8.93635	7.6832	7.26399	6.89487	6.52971	5.73627	6.35189	6.5141	7.2221	5.09132	8.2775	6.74949	5.76758	6.92728	6.8569	6.86009	6.61145	7.26394	7.48246	7.63914	7.8453	7.15574
210414_at	FLRT1	1.54551	6.00135	3.23e-05	0.00288521	7.40848	7.713	7.41201	6.66481	5.68713	6.67313	6.1644	5.26762	6.62207	5.29886	6.10359	6.32427	5.83072	6.18929	5.64897	4.6658	6.72366	4.95024	5.51784	4.69834	5.71208	6.00704	5.29702	5.76664	5.68667
238865_at	PABPC4L	1.52662	9.62728	0.00122971	0.028586	10.8225	11.0329	11.6093	10.1739	8.10706	9.74735	10.7027	10.0504	7.81942	9.54202	9.87846	10.1096	9.26978	9.5496	10.2246	9.16854	9.61389	9.29748	7.99624	8.84646	9.21517	10.1742	8.03927	9.43112	10.26
211600_at	PTPRO	1.51904	11.8457	0.00234411	0.0409733	13.418	12.4375	13.232	13.399	11.5966	11.8276	12.3377	11.469	13.1419	11.829	11.793	12.7875	12.2531	9.77837	12.3186	12.1953	12.1877	10.3539	11.1234	10.5235	10.1635	10.7879	12.366	11.0441	11.7772
1560537_at	FGF13-AS1	1.51691	4.96497	0.00270648	0.0441722	6.36518	5.61213	6.43821	6.54116	4.41742	3.97589	5.92465	5.84299	3.82122	4.14365	3.79705	4.67223	4.07908	3.82916	5.38515	3.61621	5.51108	5.93975	4.51234	6.44636	3.5964	4.19869	4.24805	5.67289	5.53721
219972_s_at	PCNXL4	1.50778	6.69085	1.23e-05	0.0014494	7.58765	7.88648	8.07064	8.28477	5.96365	5.9692	5.68601	5.62335	5.81929	6.85894	6.71212	6.54894	5.90778	6.17897	7.32107	7.18948	6.11422	7.27471	5.8595	6.60713	6.34031	6.72924	7.18104	6.77155	6.78522
223893_at	ENAM	1.50648	4.39546	5.97e-09	5.26e-06	6.1701	5.48416	5.16004	5.82931	4.15064	4.10298	4.38046	4.3354	4.00033	3.92961	4.03629	4.32056	4.06676	3.98352	4.10791	4.10611	4.29619	4.06481	5.32363	4.04255	4.21992	4.0106	3.97758	3.78374	4.00334
203300_x_at	AP1S2	1.50573	9.16762	0.00155176	0.0326819	9.9287	11.0324	11.0507	9.71796	9.19023	8.02346	9.2025	8.70289	8.2928	11.0272	7.89262	8.75459	8.64093	9.41811	8.57292	8.22613	9.23645	10.3735	8.68275	10.3029	8.38528	8.27204	9.03083	8.13839	9.09432
239533_at	GPR155	1.5049	6.73952	0.000926952	0.0243256	7.62958	8.17745	7.68852	8.51902	6.68414	6.9457	6.4705	7.66079	5.95127	6.54594	5.77657	7.52014	5.8176	5.12329	5.90991	7.51225	7.07121	6.18346	8.17244	5.96935	6.7293	5.37767	5.68352	6.79977	6.56872
239935_at	MDGA2	1.50475	3.24067	0.00094398	0.0245955	3.92892	3.72847	7.03841	3.32281	2.80728	2.90128	2.9273	2.69953	3.12942	2.78248	2.58106	2.78162	2.82836	3.23308	2.82322	4.33252	2.72724	2.9273	2.78112	2.83688	2.7051	3.10895	2.91552	4.39982	2.76896
229638_at	IRX3	1.5012	5.35332	2.9e-06	0.000541644	6.96587	6.89988	6.49806	6.0935	5.10678	6.09607	4.21759	5.22877	5.47329	4.77905	4.8465	4.78076	5.14873	5.23248	4.7397	4.95057	6.3658	4.63001	4.62564	5.46471	4.91717	5.12023	5.25586	5.20207	5.19393
205141_at	ANG	1.49793	6.63897	0.00216668	0.0393697	8.20038	7.61913	8.27014	7.49927	6.10556	5.61278	6.21246	7.02038	7.61465	6.45948	5.87763	6.09857	6.30168	5.40108	5.89104	6.93603	6.69143	6.59134	6.60969	6.42001	5.56855	5.77283	9.27424	5.24267	6.68318
202421_at	IGSF3	1.49077	6.86619	0.00191722	0.0367783	7.97142	8.04572	7.58804	8.86859	6.58115	5.9412	6.40458	6.06706	7.53454	6.42096	6.08178	6.37044	8.81339	7.01627	7.64262	6.42792	8.26894	5.79796	6.19604	7.28819	5.92775	6.15509	6.71358	5.4697	6.06185
228462_at	IRX2	1.48559	4.05108	1e-07	4.8e-05	4.30442	5.03279	5.49793	6.36076	3.81764	4.08032	4.03931	3.75677	4.24616	3.95495	3.4428	4.22525	3.89974	3.67483	3.72866	3.8556	3.58399	3.44345	3.76104	3.65137	3.89974	3.55631	3.90527	3.59695	3.96096
1554618_at	AGFG2	1.48541	5.11358	0.000162013	0.00879649	7.3792	7.50398	5.8023	4.75983	4.89615	4.81552	5.66784	5.35562	4.19622	6.07808	4.55954	5.04241	4.98943	5.14115	4.64829	4.69455	4.44422	4.89495	4.6233	4.60188	4.15982	4.71082	4.88477	5.19546	4.79423
227239_at	FAM126A	1.4827	8.35159	0.000431452	0.0155296	8.83466	10.4453	10.3739	8.73441	7.346	7.73694	7.02319	7.33279	7.53043	9.17577	9.18347	8.22097	8.60316	8.13992	7.78312	9.43015	8.18273	8.1389	8.76123	7.73828	7.63787	8.61127	7.81668	8.09494	7.91375
234759_at	LOC100287497	1.48005	4.77836	0.000860037	0.0233131	6.30337	7.00782	5.52115	5.25404	4.67568	3.78557	4.5972	4.70278	7.06418	4.00617	4.16146	4.59918	4.64912	4.54315	3.98513	4.41834	4.68679	3.88763	4.10892	4.16596	4.52605	4.57079	5.40494	3.56348	5.26999
223642_at	ZIC2	1.47712	3.35706	7.63e-05	0.00527315	3.8607	6.8061	3.07867	4.6459	3.25087	3.25639	3.24448	3.16398	3.15613	3.16298	2.92278	3.22516	3.05109	3.3068	3.01586	3.07208	3.03278	3.03544	3.15757	2.85524	3.11205	3.02293	3.22589	2.97143	3.29318
231894_at	SARS	1.47659	4.80161	0.000986607	0.0252344	6.00082	5.20782	6.42091	6.53824	4.66081	3.85879	4.16962	4.31604	7.31458	4.79978	4.42074	4.31917	4.07509	4.62104	3.79929	4.34929	4.70415	4.06219	3.88404	4.90416	4.38261	4.46318	5.52276	4.00533	5.23975
210987_x_at	TPM1	1.47486	10.5192	0.00230048	0.0406	11.9541	11.5261	11.0853	12.4667	10.7368	10.9254	10.8289	11.6957	10.2108	10.7659	9.29665	11.3249	10.2722	9.53657	9.34608	8.72469	10.3323	9.13818	10.6478	9.62754	10.8259	9.09146	11.2266	10.1002	11.2922
222391_at	COX7A2	1.46957	11.1815	3.87e-06	0.00065552	12.4762	12.9067	11.8113	12.4694	11.5767	10.8552	11.6092	10.2275	10.5014	10.8148	11.1043	11.2987	11.1198	10.98	11.1842	11.087	11.1175	11.408	10.7885	10.1399	11.1262	11.0029	9.96441	10.3813	11.5854
206137_at	RIMS2	1.46648	6.18306	0.000948747	0.0246426	6.77919	8.63431	5.66105	8.58503	5.62335	6.15644	6.00545	5.90376	6.00189	5.56458	5.90247	6.82985	5.67191	7.8583	5.41794	5.88346	5.73163	6.53925	5.81617	5.36116	5.52544	5.9952	5.99727	5.47162	5.65972
209726_at	CA11	1.46602	8.29391	3.42e-05	0.00300368	9.30125	9.44398	10.2043	9.1519	7.75541	7.92898	7.83999	8.33235	6.52691	8.20745	8.03738	7.95748	6.81023	7.97891	9.19693	8.32088	8.3129	8.24239	8.21783	8.59202	7.88194	8.29277	8.50447	7.98383	8.32528
213110_s_at	COL4A5	1.45342	10.0261	0.00269026	0.0440652	11.3439	11.9592	11.0706	10.614	10.3349	10.1577	10.0232	8.76755	10.0356	8.97888	9.35056	10.3166	10.9451	9.75821	8.58295	10.8244	10.8456	9.79415	9.09817	10.1169	10.3017	8.10196	8.42886	11.0485	9.85251
219443_at	TASP1	1.45178	7.65086	0.000468187	0.0163149	9.72993	9.58411	8.32904	7.83833	7.93656	7.28228	7.44703	7.30042	6.11158	6.84199	7.9568	8.62258	6.27877	7.07449	7.6591	7.74796	7.99302	7.8709	6.64459	7.90984	6.80287	8.17275	7.04951	7.56137	7.52566
201050_at	PLD3	1.44763	10.7896	0.00126432	0.0290327	12.1768	11.6351	12.2239	11.9866	11.3002	11.3632	10.7751	11.5071	9.96469	10.5297	10.5031	12.0093	10.779	11.0818	11.0533	9.67826	11.7426	10.2197	9.85558	10.3973	10.7287	9.10193	9.0778	9.89563	10.1539
228551_at	DENND5B	1.44539	6.8441	9.75e-05	0.00624178	8.16906	9.06401	7.23057	7.76927	6.41814	6.87932	6.90791	7.26625	6.45238	7.60648	5.14967	6.73751	6.63553	5.95365	6.65313	5.85385	6.56162	6.68825	6.89378	6.51674	6.92792	5.74134	7.02432	7.01784	6.98398
235315_at	TSC22D1	1.4433	5.88364	0.00153044	0.0323746	5.8176	7.01782	7.94455	7.60408	4.81611	4.8426	6.37458	5.42375	7.10913	5.0189	5.88005	4.63486	5.8818	5.09431	5.72088	5.05311	5.91947	5.00824	5.58012	4.96103	5.69045	7.32923	5.67648	6.30916	6.38262
216041_x_at	GRN	1.44075	9.98872	4.07e-06	0.000670396	11.6394	10.9729	11.242	10.9416	10.145	9.73112	10.1898	10.4502	9.74578	9.99283	10.0636	10.0686	9.47677	10.0806	10.2328	10.0597	10.4241	9.62564	9.48171	9.68195	9.3395	9.15314	8.64835	9.03925	9.29185
229796_at	SIX4	1.4378	6.17077	0.000396026	0.0148687	7.04441	7.24565	7.47175	7.75224	5.30441	5.52819	5.39104	5.18471	5.95658	7.19001	6.25891	5.18161	5.54041	6.42644	6.25891	6.84333	6.49267	5.75881	5.30545	6.36612	4.6467	6.21903	6.33667	7.25095	5.31413
214822_at	BRINP2	1.43187	4.27285	0.000608574	0.0191183	5.90989	3.95753	4.38608	7.64895	3.97834	4.22348	3.72459	3.80528	4.28428	5.4206	3.98868	4.09473	4.09304	4.08758	4.03756	3.76753	4.03806	3.98523	4.08758	3.86077	3.99286	3.48251	3.98938	3.88406	4.09255
209606_at	CYTIP	1.43024	6.07041	0.00273778	0.0444574	7.97747	6.95901	6.88969	7.2611	5.95176	5.77741	5.50286	5.63903	5.11104	6.29943	5.70219	4.76694	4.49132	6.40942	7.99948	5.5547	5.98659	6.49365	6.12624	6.89605	4.93527	5.44129	4.83829	7.22146	5.52858
218854_at	DSE	1.42632	8.97878	7.27e-05	0.0050692	10.1438	10.553	10.292	9.71871	8.93951	8.59724	8.43251	8.99146	9.3156	8.5374	9.14232	9.45475	8.84538	7.0711	8.69822	7.93371	9.02891	9.38437	9.47346	9.30054	9.02483	8.12231	8.02326	8.59154	8.85363
236704_at	LOC101929787	1.4246	7.38384	0.000370139	0.0142717	8.4038	9.15321	8.78124	7.98376	6.97205	7.31647	7.69618	7.64739	7.13479	7.92943	7.15696	6.80988	5.60516	5.93252	6.74916	6.17142	7.56429	7.56739	6.95505	8.30561	7.70239	7.40271	7.45798	6.53267	7.66456
227599_at	MB21D2	1.42256	7.75765	0.000215588	0.0106192	8.7432	8.83304	8.58632	9.64786	7.41341	7.61654	7.73418	7.71593	7.30913	7.85038	6.81808	7.97319	8.20748	7.72523	7.83968	5.10408	7.37803	7.84914	8.05013	7.71824	7.26242	7.8425	7.20195	7.70189	7.81929
216836_s_at	ERBB2	1.41209	6.37576	0.0014416	0.0313897	7.62502	6.87287	7.75514	7.99464	5.47046	5.84991	5.43136	5.25484	7.15884	6.69394	7.79611	6.04483	7.61657	5.51805	5.77761	6.68565	7.24989	5.52899	6.0986	5.83221	5.69389	5.12439	6.56728	5.82071	5.93212
222896_at	TMEM38A	1.41196	6.17611	0.000226093	0.0108435	6.66951	7.69577	7.72977	7.35358	5.1768	6.48042	5.50966	6.0683	6.68665	6.11757	5.16714	5.99128	5.78214	6.88039	5.09799	6.41026	5.30843	6.07494	6.16766	5.46696	6.31875	4.89211	6.63456	5.56437	7.15767
226246_at	KCTD1	1.40942	6.66271	0.00308408	0.047294	7.62765	7.95611	8.09382	7.70891	6.10666	6.21267	5.75729	5.71363	5.60111	6.74542	4.80668	5.78339	5.51683	6.06994	6.94082	5.28483	7.36539	7.06213	6.75986	7.73917	6.10658	7.97954	7.63754	7.06734	6.9244
238455_at	PLXDC2	1.40877	7.90777	0.000925696	0.0243095	9.1538	8.80251	9.74099	8.66727	8.66074	7.42511	8.23454	7.49872	8.97262	6.79919	7.36403	7.69964	8.13233	7.16279	7.50104	6.73307	7.96281	9.01001	6.15436	8.28363	7.66635	6.70372	7.52878	7.90841	7.92781
235956_at	CEP126	1.40573	8.53305	0.00224784	0.0402031	9.01212	9.93727	9.11088	10.7952	8.50016	8.03616	8.56091	9.0809	8.90755	8.56123	7.03817	6.94779	7.95543	7.07899	9.10875	8.13829	9.56621	8.06053	8.66137	8.76515	8.70795	7.83558	6.99614	8.75516	9.2084
213900_at	FAM189A2	1.40164	5.4022	9.36e-05	0.00610697	7.79776	5.79823	5.17055	7.55175	5.1033	5.40055	5.2825	5.34716	5.91777	5.03646	5.22846	5.25794	5.14188	4.85177	5.05745	4.7517	4.9262	5.18595	5.68492	5.17722	4.79564	4.88688	6.01475	4.92551	4.76264
226132_s_at	MANEAL	1.40019	5.92836	2.76e-05	0.00257951	7.41239	7.77613	7.15777	6.07182	6.1828	5.47605	5.82298	5.40352	4.96293	6.00413	5.56674	5.81979	6.35798	6.34337	4.78942	5.35996	6.11533	5.76065	5.34463	5.68673	5.84305	5.6756	4.83883	6.02509	6.41142
224794_s_at	CERCAM	1.39786	7.92574	0.00265274	0.0438448	9.81109	8.45061	9.00046	9.13762	7.95002	9.07415	7.6384	8.01922	6.77846	7.92854	7.22169	9.07629	6.44161	6.87529	7.76409	7.64699	9.46639	7.82861	8.15526	7.78477	7.24121	6.55734	6.70661	8.2297	7.35913
231137_at	IDH3A	1.39065	6.57832	0.00101875	0.0257752	7.39155	8.41973	7.54719	7.6274	6.88562	6.76689	6.72945	6.17197	5.40384	7.46931	5.55764	6.73407	6.00884	6.0934	6.19645	4.88566	6.51737	6.90487	7.13051	6.09846	6.82735	5.76714	5.42917	5.97535	7.91884
227192_at	PRRT2	1.38888	6.69112	0.0025151	0.0425232	8.3994	8.17687	7.31564	7.53921	6.52896	6.8055	7.70296	6.87002	8.16168	6.22236	5.87445	6.73568	6.20902	5.91727	6.78859	8.2672	6.19677	5.21141	5.78035	5.44991	6.09803	6.39877	6.8996	6.24605	5.48232
227491_at	ELOVL6	1.38555	5.88927	0.0024249	0.0417185	7.33081	7.99132	6.19003	6.70036	6.22323	6.27319	5.29673	7.50622	4.43584	7.17457	5.92695	5.6843	5.32166	5.60121	5.3079	5.2187	5.36727	4.99968	5.10053	5.13866	6.42123	5.646	4.4829	5.50989	6.38262
226092_at	MPP5	1.38446	8.04633	0.000168777	0.00903023	9.08509	8.93292	9.26407	9.55501	6.75307	7.21006	7.75396	7.60098	6.75555	7.55829	8.05741	7.75526	7.27768	7.66934	8.18391	8.48319	8.0578	8.51209	7.39079	8.83402	7.66013	7.42338	9.21363	8.35447	7.81612
218086_at	NPDC1	1.38396	8.97103	8.43e-07	0.000223802	10.5051	9.87225	10.1238	10.0331	8.83614	7.81815	9.42737	9.06871	9.03826	9.43728	8.5638	8.91056	8.49203	8.42521	8.75022	8.59277	9.45038	8.54592	9.05681	8.55333	8.3223	8.96136	8.41479	8.29662	8.77962
244467_at	SHISA8	1.37541	4.23565	1.26e-07	5.78e-05	5.26336	5.27125	6.40396	4.62539	3.88932	3.87366	3.99667	3.85347	4.44542	3.96547	4.03311	3.91839	3.85808	4.158	4.06899	4.19452	3.97847	4.07341	3.88695	4.04052	4.04525	3.48931	4.7504	3.99892	3.80891
221830_at	RAP2A	1.37093	9.62912	0.000212233	0.0105107	11.1182	9.68835	11.0395	11.2768	9.09765	9.28097	9.69463	9.37144	9.91307	10.9822	9.97031	9.25759	10.1829	8.3376	9.53245	9.25485	8.93451	9.06049	9.23691	9.2546	9.1974	9.9011	8.46991	9.26385	9.41066
209462_at	APLP1	1.36442	8.03083	0.00218149	0.0395336	9.04485	9.48695	9.33224	8.84375	9.17466	9.01245	8.36591	7.99053	7.98159	7.68373	8.31031	9.09899	7.71706	7.44239	8.03083	7.81944	7.0334	6.17341	7.01721	6.70236	8.59741	7.27897	6.96396	7.38232	8.28609
207604_s_at	SLC4A7	1.36132	6.90802	1.42e-05	0.00159658	7.90951	8.78879	7.17694	8.33084	5.73634	6.3177	6.17149	6.34375	7.17449	6.49293	6.88689	6.57141	7.35261	7.11621	6.84155	7.24142	6.56122	6.42136	6.6927	6.74875	5.9429	6.91686	6.8705	7.30756	6.78565
205066_s_at	ENPP1	1.35857	6.05285	0.000142962	0.00809155	8.00871	6.47735	6.45695	7.83317	6.23417	5.5498	5.73944	5.44848	6.70145	5.47447	5.60105	6.25626	7.52164	5.4691	5.5053	5.98758	5.83441	5.74758	5.80393	5.94027	5.13659	5.4691	5.43748	5.78365	5.90338
212736_at	C16orf45	1.35792	9.59564	0.00147907	0.0318128	10.4445	11.4785	10.7205	10.3017	8.99242	8.95531	9.93845	10.5184	8.72475	8.99391	9.89016	10.5559	7.87542	9.86484	8.2209	9.47161	9.58985	9.47015	10.784	9.18175	8.66875	9.75339	9.57101	9.09484	8.82991
212774_at	ZBTB18	1.35535	9.20385	0.000145346	0.00819383	9.90649	10.8005	10.0284	10.634	8.72266	9.49166	10.153	9.14296	8.43467	9.17495	7.87923	9.71916	9.07792	8.33682	9.5643	7.87973	8.6603	9.20791	9.459	9.15488	9.50798	9.06463	8.5342	8.47714	9.08372
224848_at	CDK6	1.351	6.97514	0.0033761	0.0496461	8.48474	8.30914	7.36298	8.28306	6.71606	6.62677	8.03395	8.13082	6.87292	7.56834	5.66359	7.76318	4.90305	5.91788	7.11234	5.51116	7.07491	6.96755	6.36643	6.97503	6.88947	5.97036	6.98782	6.55306	7.33398
219882_at	TTLL7	1.34335	5.1891	0.00331815	0.0492587	6.45808	6.5078	5.5779	6.7263	5.72881	4.3457	4.83535	6.37196	4.93799	4.04625	4.37269	4.52288	4.3783	4.86522	4.40507	4.50368	4.55065	4.54756	6.10643	4.75286	6.59604	4.37992	4.86522	4.55958	6.78529
228573_at	ANTXR2	1.3422	8.7616	0.00131555	0.0298453	9.63887	9.02546	10.2349	10.657	8.6646	8.10105	8.58066	8.23074	7.95173	9.77484	8.06511	9.02256	8.70065	9.32324	8.45177	7.76615	8.75848	8.48617	8.213	8.19773	8.08939	8.95957	10.4216	7.20099	8.52384
226685_at	SNTB2	1.34028	8.41391	4.94e-05	0.00391083	9.70551	9.46236	9.84873	9.14239	7.30549	8.0352	7.36376	7.70047	8.1177	7.67954	8.84262	7.90956	7.83065	8.92116	8.35809	8.56851	9.12225	8.11786	8.41714	9.32814	7.86953	8.42613	8.32009	7.82232	8.13268
205591_at	OLFM1	1.3393	5.54122	0.000140048	0.00798451	6.39955	7.48016	6.74226	6.04292	5.29739	5.09256	6.69851	5.69539	6.24906	4.92301	5.00608	4.99506	6.10086	4.82339	5.46605	4.81121	4.93455	4.83809	5.51784	4.62926	5.41576	4.81691	5.10091	6.03992	5.4137
219958_at	TMEM74B	1.33742	5.43041	4.5e-06	0.000709594	6.18141	6.95735	6.59058	6.48604	5.23116	5.23263	5.23617	4.89747	5.25142	5.15776	5.17129	5.12724	5.18145	5.26153	5.18323	6.77553	4.97644	4.77368	5.17849	5.05381	4.82317	5.92257	4.56779	5.45268	5.08936
227240_at	NGEF	1.3244	5.4649	0.00217442	0.0394695	7.15158	8.35957	4.9765	5.82194	5.04816	7.00344	5.47611	4.71195	4.89917	5.36954	5.41829	5.8913	5.09012	4.74328	4.55257	5.7826	5.04506	5.21654	5.3302	4.7281	5.153	4.89192	5.66004	4.97619	5.32546
217894_at	KCTD3	1.32375	8.11772	0.00153669	0.0324395	9.03417	10.1804	8.56619	9.13792	6.58867	7.80087	8.03442	8.29599	7.22467	7.07927	7.97639	8.25946	8.4364	10.0721	7.81866	8.21694	7.7152	7.19058	8.47419	7.64868	7.74428	8.59417	7.8894	7.43396	7.53008
201765_s_at	HEXA	1.32246	9.5557	0.000246095	0.011461	10.5716	10.4133	10.9694	10.7119	9.94222	9.38933	9.57809	9.89875	8.92453	9.55867	8.95149	10.0081	8.36993	8.35972	9.54059	8.94375	9.77151	10.1332	8.59456	10.0542	9.66596	8.88643	8.16749	9.44621	10.0414
203179_at	GALT	1.32117	8.26112	0.000229792	0.0109314	9.28084	9.90464	9.0072	9.29091	9.58556	8.40676	7.94846	8.43184	6.63835	8.47315	7.66069	7.949	7.26583	7.25172	8.02312	8.04643	8.13609	8.43748	7.78053	8.32249	8.06539	7.40641	8.37174	8.33064	8.51267
225821_s_at	BOD1L1	1.32022	8.91587	2.08e-06	0.000421048	9.86167	10.5576	10.0209	9.65925	8.62489	9.13507	8.42383	8.11221	8.68061	8.9391	8.69286	9.67967	8.78698	8.26418	8.79954	8.76661	8.02205	9.26402	8.14223	8.68166	8.94505	9.08062	8.70848	8.28829	8.75936
226641_at	ANKRD44	1.31843	9.42676	0.0012633	0.0290215	10.2234	10.7719	10.7551	10.3867	8.64887	7.63676	8.9297	9.50463	7.86123	9.12646	10.6648	8.27312	10.0595	9.27045	9.65691	8.46969	9.67827	9.53069	9.51532	9.10184	9.55105	9.82412	8.91334	9.62051	9.69472
204199_at	RALGPS1	1.31497	6.0113	0.000334549	0.0135392	7.10697	7.2263	6.74599	7.38427	5.81487	5.73381	6.44495	5.98855	6.40672	6.81072	5.29067	6.27764	4.6673	4.29655	5.34709	5.01528	6.17909	5.95696	6.01042	6.25439	5.72763	5.88359	6.40876	5.15513	6.14896
201982_s_at	PAPPA	1.31156	6.01984	0.00118771	0.0279544	6.94731	8.52197	5.76788	7.24906	6.37885	6.31609	6.09382	5.39009	5.46477	6.14847	5.42441	6.24761	5.35623	5.8779	5.04296	5.13121	5.94723	6.37643	5.00301	5.4734	7.00789	6.36555	4.89337	5.63235	6.43821
206107_at	RGS11	1.31155	4.04242	2.02e-08	1.32e-05	5.79113	5.20097	4.1351	5.44929	3.97101	4.1293	3.82616	3.72233	4.07842	3.9791	3.96055	3.83138	3.70534	3.79927	3.88544	3.98259	3.71014	3.66422	3.64699	3.55537	4.02873	3.58158	3.85479	3.92413	3.64721
209494_s_at	PATZ1	1.30736	6.66367	3.77e-05	0.00321653	8.0794	7.69836	7.47905	7.79059	6.61578	6.97001	6.61146	6.75486	6.26256	7.06433	6.21388	6.2671	6.46619	6.01858	6.07834	6.49369	6.98689	6.91928	6.17786	6.97165	4.73287	6.21226	6.22091	6.94925	6.55663
215543_s_at	LARGE	1.29535	7.50152	7.17e-05	0.00502692	8.58697	7.91926	9.05917	8.79305	6.67451	7.52268	8.23873	7.16825	6.45078	6.93826	8.10727	7.24887	7.95097	6.90731	6.85103	7.585	7.50314	7.67314	6.80052	7.47905	6.78731	7.16419	6.65439	7.47062	8.00359
233849_s_at	ARHGAP5	1.29296	8.93821	7.47e-05	0.00518975	9.93126	10.274	10.0976	9.79435	8.46564	8.18546	8.59477	9.42149	7.76258	9.89815	8.23244	8.49202	8.82305	8.63745	9.37652	8.29879	8.27948	9.02677	8.2207	9.19105	8.825	8.44957	9.7545	8.69005	8.73254
203641_s_at	COBLL1	1.28917	4.81793	0.0019531	0.0371171	6.08629	6.41437	5.32357	5.77913	4.61904	4.46384	4.64179	4.00412	5.64751	4.30674	3.79705	4.77303	4.29105	5.73205	4.81119	4.53496	3.96571	3.96833	4.71937	3.80215	4.01895	4.55604	5.62354	6.58859	3.97993
226721_at	DPY19L4	1.28783	9.56911	0.000200233	0.0101745	10.3298	10.7578	10.9426	10.5733	9.2067	9.83369	9.09017	9.28338	9.08228	9.42934	9.9069	9.81678	10.7147	9.54096	9.51929	9.47051	9.4564	9.26465	9.30274	9.42502	9.08447	9.64463	7.43634	9.28817	8.82707
209537_at	EXTL2	1.2859	8.45495	0.000348223	0.013878	9.49258	9.39191	9.62592	9.63002	8.7568	7.79298	8.49811	8.8372	7.05722	8.76614	8.2105	7.92987	8.9247	7.56984	7.76298	7.97528	8.97626	8.58233	7.38682	8.18597	9.18625	7.94264	7.35469	8.36811	9.16857
212638_s_at	WWP1	1.28582	9.84619	6.52e-05	0.0047382	11.4515	10.9023	10.7004	10.6509	9.31017	9.7991	9.1992	9.41946	10.7069	8.42534	9.93005	9.71357	10.2007	9.68808	9.82388	10.5807	9.82385	9.44041	10.0722	9.73944	9.41467	8.98922	9.1651	9.81251	9.19512
227334_at	USP54	1.2811	7.61277	0.000293972	0.012686	8.45547	8.87907	8.30345	9.11758	7.57263	7.67848	7.77183	7.91955	8.53395	7.29048	6.7573	8.06724	7.34181	7.23728	8.08487	7.85783	8.01358	7.23563	6.78471	7.72168	7.00869	6.15465	6.66595	6.56036	7.30525
215716_s_at	ATP2B1	1.28089	8.37735	0.000689565	0.0205255	9.20226	9.02642	9.27581	10.3087	8.43431	8.30232	7.94492	7.23381	7.98885	8.50543	8.62502	8.62165	7.05892	8.60821	7.73025	8.70123	8.37792	8.51378	6.98353	7.03909	8.68791	7.85037	8.65933	9.08879	8.66501
204667_at	FOXA1	1.28088	3.7785	6.72e-06	0.000937826	4.59354	5.0454	3.58558	6.19321	3.34402	3.56364	3.63596	3.79655	3.68335	3.71003	3.6996	3.48012	3.45917	3.43759	3.33818	3.47555	3.5937	3.65818	3.29048	3.89115	3.73917	3.75954	3.76912	3.3042	3.41537
206797_at	NAT2	1.27754	5.06236	0.00222685	0.0399453	6.27598	5.55467	5.94114	6.7702	4.52304	4.75321	4.08428	4.04996	5.97744	4.54906	6.97532	4.67216	5.26034	4.39301	4.45536	6.40911	4.92254	4.64842	4.63017	4.48707	4.74585	4.73806	4.73794	4.73712	4.26762
218346_s_at	SESN1	1.27318	9.79328	0.00237016	0.0411966	10.9796	11.284	10.4964	10.6911	9.23998	9.72463	10.7912	10.9846	8.72331	9.40154	9.38765	10.2977	9.82185	9.02953	10.228	8.6852	9.84105	9.42188	10.678	9.53729	9.30181	10.0042	7.88185	8.91662	9.48304
218170_at	ISOC1	1.27167	9.993	0.00146854	0.0317111	11.1618	10.971	10.42	11.692	9.99561	8.71885	10.5621	9.44697	9.08796	11.1017	9.98135	9.44083	10.2218	11.114	9.82077	9.21516	10.3893	8.60179	10.0808	9.32878	9.38244	10.2728	9.16108	10.162	9.49411
228656_at	PROX1	1.26927	4.70586	0.000841309	0.0230619	5.27768	5.39688	6.43903	5.97464	3.85726	4.37964	4.09635	4.1382	4.4695	3.98766	3.83427	4.08316	4.12636	3.87563	5.23486	4.03883	4.01207	4.62012	4.87664	5.9572	4.15333	5.94892	4.78924	4.84182	5.23733
223106_at	TMEM14C	1.25918	11.2241	1.31e-05	0.00150332	12.3379	12.8303	11.6342	12.3249	11.6322	11.3675	11.138	11.0032	10.7112	11.3091	11.2622	11.3683	10.5446	11.0226	11.2552	10.1067	11.2316	11.2843	10.9948	10.4712	11.0312	10.0329	11.2695	10.9257	11.514
228418_at	EXOC5	1.24644	7.51581	0.00211265	0.038837	8.53576	8.49882	8.81174	8.40499	6.9353	6.56427	6.72755	7.13204	5.8954	7.07325	7.6338	7.45184	6.19889	6.7663	8.03602	7.26758	6.44719	8.46068	7.75108	8.61178	7.52706	7.88311	7.17616	8.24269	7.86203
238199_x_at	COX3	1.2461	8.9793	0.000173261	0.00919715	9.58894	10.2604	10.3394	9.91534	9.01966	9.14434	9.54599	8.96441	9.76558	8.95764	9.25269	9.06588	9.47153	8.0402	8.92204	8.95142	8.91643	7.85717	8.67911	7.64188	8.49641	8.75366	8.06265	8.45678	8.41303
200701_at	NPC2	1.24527	10.1122	0.000677892	0.0203606	11.234	10.8798	11.4418	11.0772	9.69154	9.36045	9.79818	9.98675	10.1733	9.75078	10.2982	9.62686	8.15133	9.84681	9.63759	9.7955	10.212	11.1279	9.55773	11.2466	9.64319	9.40124	10.4758	9.91953	10.4706
229506_at	PPM1L	1.23913	5.4973	0.00334698	0.0494184	6.09232	6.94621	6.24145	6.8727	4.69102	4.4093	4.61513	5.84309	5.22638	6.31194	4.54625	5.13294	5.04696	4.32271	4.33297	5.27645	6.84649	4.97732	6.45808	5.49065	5.69021	5.30647	6.65659	4.95817	5.14065
235024_at	JADE1	1.23828	6.85705	0.00187236	0.0362637	7.6787	7.67613	8.11433	8.11966	5.90297	7.26356	6.44208	6.42756	8.33865	6.96088	6.14318	6.73919	6.30098	5.84923	6.10057	6.95598	6.09862	7.13018	6.19991	6.56967	5.66222	6.64634	8.40635	6.9061	6.7932
203464_s_at	EPN2	1.23302	7.7388	2.45e-07	9.08e-05	8.63351	9.16158	8.51462	8.78842	7.39677	7.45196	7.37562	7.09919	7.02875	6.96508	8.38459	7.53549	8.0442	7.31802	7.39046	7.70308	7.5817	7.81494	7.54184	7.40339	7.45058	7.89274	7.7107	7.80392	7.47878
229264_at	LOC642441	1.22453	7.01338	0.000516702	0.0172999	7.88168	8.19891	7.69819	8.38918	7.40394	7.12917	7.16576	7.88756	5.19079	7.66976	6.32416	7.09623	5.95337	6.40359	6.63443	7.038	6.67248	6.93833	7.17358	7.28113	6.93327	6.4391	7.09489	6.17894	6.55813
218529_at	CD320	1.2244	8.25551	0.000628927	0.0195624	9.5312	9.02327	9.48891	9.09265	8.36442	7.88073	8.11644	8.40292	7.90045	8.51051	8.11859	8.47237	9.35172	7.89152	7.46403	9.55089	7.09932	8.2709	8.11666	7.83284	7.77191	7.17616	7.39985	7.29093	8.26867
225344_at	NCOA7	1.21917	9.63422	1.88e-05	0.00196901	10.9394	10.9402	10.2692	10.4844	9.37682	9.1536	9.54115	9.50808	10.0373	9.62833	9.40029	9.26785	8.89758	9.32786	9.76601	8.64151	9.67144	10.3128	9.85291	10.0535	9.65007	9.48863	8.6473	8.89048	9.10866
233469_at	TPTEP1	1.2166	5.64777	0.000572507	0.0184454	6.87379	5.59325	7.36847	6.84335	5.22428	6.31954	5.55992	5.02946	5.70723	4.39709	5.8465	5.64727	6.43986	5.72164	5.25165	5.8968	4.84491	5.46398	4.81357	5.59325	5.20075	6.27707	4.53242	5.196	5.55226
219998_at	LGALSL	1.21657	5.81925	0.000489244	0.0167173	6.626	6.84159	6.42603	7.47105	5.40293	5.73524	6.06801	5.36548	5.48345	6.53817	5.57557	5.38036	5.69356	4.55426	5.09731	4.79065	5.28916	5.69356	7.02634	4.97367	5.69356	6.2787	5.71734	5.36315	6.39601
228560_at	CHDH	1.2133	5.33035	0.00160264	0.0333172	5.5867	6.97699	7.55603	5.27839	5.10877	5.10877	5.10877	6.95675	4.57058	4.84262	5.22459	5.75916	4.60221	4.92051	6.09803	5.01874	4.67462	5.06776	4.76581	5.16415	5.37818	4.94844	4.93943	4.69167	4.91112
226152_at	TTC7B	1.21286	7.47358	2.72e-06	0.000513297	8.39196	9.03544	8.16266	8.37946	7.67499	7.74964	7.15369	7.28298	7.52394	6.97897	7.38155	7.99206	7.4643	7.35087	6.7878	6.41105	6.96469	7.08767	7.97342	7.34056	7.247	7.03001	7.18749	7.2392	7.048
218407_x_at	NENF	1.2117	9.51863	1.71e-08	1.17e-05	10.4207	10.5097	10.8377	10.3777	9.74137	9.32608	9.3201	9.42459	9.12847	9.68676	9.56336	9.13976	9.09253	9.23241	9.35513	9.62146	9.52929	9.43293	8.92066	9.35444	9.02145	9.43293	9.57888	8.53651	9.38073
206935_at	PCDH8	1.2101	3.02804	0.00155799	0.0327376	4.42768	6.38223	2.64064	2.72755	2.88191	2.91818	2.63501	2.59685	2.7278	2.83009	2.78146	2.67902	3.0315	2.79551	2.80452	2.79263	2.77927	2.81425	2.91296	3.05967	2.83469	2.89321	2.89154	2.95598	2.90676
206799_at	SCGB1D2	1.20221	3.70995	5.52e-07	0.000161375	5.39317	5.36993	3.58293	4.53322	3.53832	3.373	3.47998	3.55798	3.13711	3.43619	3.48854	3.55798	3.63642	3.63112	3.54252	3.58029	3.32671	3.54469	3.80576	3.54462	3.58301	3.34426	3.66229	3.4762	3.62256
236480_at	MIR210HG	1.19994	4.7979	0.00299966	0.0465927	5.48652	6.18147	6.15717	5.39823	4.18773	4.1557	4.54833	4.0578	3.77572	5.05413	4.5293	4.45703	4.76858	4.45549	4.22333	6.89369	4.2887	4.57994	4.51708	4.36413	4.7294	6.26852	4.54846	4.39169	3.9294
237515_at	TMEM56	1.19859	3.91219	0.00191954	0.0367862	4.31292	4.72026	5.2836	5.35925	3.34054	2.89182	2.8389	3.38552	3.81655	3.91999	3.21896	3.5552	2.6321	4.55292	3.97136	4.02554	3.53294	3.91999	4.05541	4.02069	4.33997	3.45574	4.20307	2.88793	5.56363
217788_s_at	GALNT2	1.19819	9.72832	0.000450497	0.01585	10.3916	10.9406	10.7434	10.8636	9.71611	8.85151	10.1536	9.52043	9.5029	8.54829	8.55905	9.98712	9.35356	10.5117	9.48861	9.04985	10.7031	9.91761	8.96831	10.0237	9.68271	9.43234	8.76084	9.68271	9.85463
237411_at	ADAMTS6	1.19581	4.57904	0.000125422	0.00747815	5.55484	5.3402	5.56073	5.87833	3.68333	4.58536	4.62104	4.0578	5.89439	4.77784	3.949	5.41735	4.41504	3.71271	4.53436	4.17177	4.16727	4.09843	4.02555	4.59599	3.92289	4.63074	4.27386	4.15275	4.45456
216033_s_at	FYN	1.19353	8.9429	0.000521494	0.0173858	10.0483	10.1291	10.064	9.54041	8.5193	8.56168	8.6875	9.36375	8.25506	8.58642	7.69035	9.24467	9.36474	8.05388	8.72894	9.38312	8.64517	8.8707	8.90227	9.42304	8.61706	9.64257	7.7813	9.61377	7.85541
208818_s_at	COMT	1.18521	9.61239	0.000166581	0.00897324	10.8098	10.414	10.629	10.579	9.44871	10.0537	9.81203	9.90387	8.89307	9.72307	8.44401	9.67872	9.82897	9.70491	9.19621	9.08859	9.96093	9.84883	9.83913	9.99162	8.78831	9.34874	8.17814	8.91326	9.23322
203810_at	DNAJB4	1.18253	8.27868	0.00016054	0.00875128	8.78204	9.10316	9.36804	9.83479	7.73528	7.91253	8.17408	8.35554	7.98587	7.63428	7.33408	7.745	7.88995	7.98587	7.4174	7.61088	8.101	8.42443	7.99492	8.22826	8.93214	7.95334	9.38889	8.09531	8.98004
207524_at	ST7	1.18148	6.90451	8.05e-06	0.00107877	7.68008	8.07299	8.32467	7.51005	6.91053	6.90662	6.32742	6.83498	6.4919	7.06433	6.4608	7.30888	6.12739	6.75474	6.61317	5.96868	6.73792	6.53413	6.92439	6.45348	6.44525	6.86338	7.45623	6.38145	7.45918
205999_x_at	CYP3A4	1.18051	5.76955	0.0008824	0.0236496	6.39461	7.12074	7.38692	6.14248	5.77647	6.03004	5.18183	5.96285	5.44564	5.23322	5.15353	5.84117	5.74205	5.12609	5.58839	5.47882	5.60166	5.25674	5.56852	5.59574	5.60166	4.98989	7.80019	5.19649	5.02312
204360_s_at	NAGLU	1.17737	7.05828	3.85e-06	0.000653	8.36311	7.51458	8.0439	8.26749	6.87433	7.26184	6.37001	7.20656	6.98428	7.04045	6.8741	7.75252	6.62716	6.89594	6.60559	6.7331	6.86545	7.24224	6.23165	6.81361	7.28518	6.19016	6.58624	7.0557	6.77176
244676_s_at	MTUS2	1.17578	6.00185	9.6e-07	0.000245205	7.31406	6.20254	7.39345	7.04799	5.9259	5.66131	6.58306	5.26533	5.89049	5.51178	5.82205	5.77652	5.72126	5.7486	6.16796	5.59931	6.10993	5.76907	5.90399	5.51424	5.33511	6.17831	5.90399	5.90399	5.79605
222834_s_at	GNG12	1.17544	8.8305	0.00224621	0.0401978	9.28651	9.7559	10.3952	9.83391	8.5762	7.98567	8.43507	8.75385	7.3753	8.37667	8.44346	8.45686	9.40652	8.55351	8.20772	8.12702	9.83828	10.0019	8.34133	9.75423	9.10236	8.38646	7.71014	8.58632	9.07224
238417_at	PGM2L1	1.17057	6.71127	0.000331426	0.0134582	7.82739	7.41154	8.40465	7.13462	5.81739	6.23174	6.68333	6.02347	7.75375	6.14974	6.91749	6.8335	7.26077	5.87982	7.13856	6.60803	6.25647	6.0433	6.62889	6.38331	6.03896	6.1751	6.06989	7.17297	6.93712
204437_s_at	FOLR1	1.17025	4.80879	0.00291576	0.0457559	5.74121	6.52395	5.34038	5.56166	4.92184	5.26995	4.71764	4.04755	5.04756	5.77714	4.57778	4.55071	6.62621	4.25569	4.08515	5.36775	4.68897	3.81224	4.19244	4.32574	4.04219	4.35199	4.47009	3.94827	3.97576
219006_at	NDUFAF4	1.16953	8.97828	4.82e-07	0.000147095	9.83483	10.3358	9.9863	9.68576	9.30452	8.80824	8.4398	8.92607	8.46298	9.53941	8.61582	9.14922	8.85382	8.34352	8.61156	8.89706	8.42613	8.84165	8.83981	8.68652	8.86788	9.10169	8.13296	8.87383	8.89168
32137_at	JAG2	1.16887	6.71519	0.000328092	0.0134505	7.52233	8.38022	7.35734	7.52826	6.25096	7.16863	7.15971	6.17835	7.8369	6.79382	6.18187	6.47977	6.22489	6.55816	7.13101	6.55875	6.059	6.16456	6.72249	6.04475	5.90392	6.02316	6.39213	7.39054	5.86823
225623_at	CIPC	1.16522	7.58312	0.000690965	0.0205398	7.61374	9.43514	9.22481	7.97392	7.41071	7.0048	6.83246	7.32969	6.38103	7.04893	7.42106	7.1281	7.46624	7.52147	7.11319	7.35549	6.93359	7.82632	7.36018	8.55496	7.98142	7.89721	7.72552	6.91381	8.12418
204513_s_at	ELMO1	1.16519	5.12621	0.000344445	0.0137665	6.77015	6.67316	5.39661	5.57997	4.39703	4.89697	4.72156	4.86738	5.09662	5.24568	4.74577	5.05274	4.2549	5.28395	6.07313	4.07052	5.09662	5.51121	5.25755	5.60921	4.32224	4.94827	4.36769	5.27371	4.64267
209263_x_at	TSPAN4	1.16394	9.10729	0.000674137	0.0203202	10.4269	10.1092	9.34159	10.4623	8.8874	8.37276	8.74572	7.9715	10.0648	8.62719	9.08103	8.30052	9.52195	8.95169	9.04375	9.55858	9.11575	9.27052	9.26081	8.78539	8.08733	9.50701	9.33797	9.04528	7.80523
230769_at	DENND2C	1.16279	5.45795	4.24e-07	0.000133124	6.52248	6.92505	6.11085	6.1804	5.16934	4.78267	4.94675	5.52882	5.10574	5.37906	5.08227	5.05596	5.27106	5.38924	5.18946	5.67851	5.43622	5.20699	5.02754	4.90375	5.53154	5.02825	5.42917	5.39813	6.16958
229114_at	GAB1	1.16192	8.1276	0.000372282	0.0143039	9.05547	8.99503	9.31768	9.04626	7.52016	9.20914	8.32761	7.6506	6.62832	8.75702	8.1459	8.47309	7.65003	8.32383	7.79827	8.23894	7.62791	7.63394	8.25594	7.45773	7.26119	8.31327	7.91479	7.44025	8.14765
1552716_at	SPEF2	1.16123	7.16563	1.82e-06	0.000388022	8.06873	8.38544	8.14137	7.96871	6.95878	6.66328	7.48743	6.94537	6.55694	7.19613	6.83144	6.63994	7.66968	7.08985	6.8627	7.55028	6.64777	7.30216	6.46879	7.31904	6.8932	7.34544	6.3561	6.73405	7.05821
218923_at	CTBS	1.15551	7.19844	0.000469201	0.0163294	7.94589	8.42311	7.61622	8.69107	7.76038	6.87918	7.51432	7.06252	6.6732	6.4072	6.92175	6.53552	6.60947	7.13333	7.20125	6.53769	7.85006	7.16445	6.68028	7.49018	7.93437	7.27848	5.56625	6.92956	7.15532
218613_at	PSD3	1.15195	7.81068	0.00212376	0.0390046	8.9324	8.92472	8.70511	8.55103	6.93304	9.0411	7.39409	7.98735	7.12015	8.72549	8.50204	7.2285	7.72102	7.50124	7.43285	8.28414	7.12006	7.07847	7.64375	6.60132	7.5574	6.70019	7.03372	8.35933	8.18856
207248_at	KCNA4	1.15003	4.86682	1.25e-11	3.25e-08	6.1024	6.02702	5.39124	5.8107	4.76076	4.76707	4.72723	4.83265	4.98723	4.55703	4.76925	4.81442	4.70295	4.44866	4.62022	4.70041	4.75174	4.52083	4.57811	4.69356	4.40564	4.78518	4.72303	4.67846	4.51462
209441_at	RHOBTB2	1.14995	7.67872	2.04e-05	0.0020691	8.4848	9.36551	8.835	7.89343	7.91937	8.38149	7.50031	7.55249	8.12515	7.80255	7.42073	7.63141	7.38045	7.4588	7.46931	7.09138	7.47456	7.15729	7.49868	7.25472	7.09563	7.47532	6.71358	7.78138	7.2048
202624_s_at	CABIN1	1.14944	7.91062	0.000137095	0.00784889	8.95275	9.07569	8.80238	8.67378	7.17257	7.58759	8.66893	8.08264	8.00144	7.70263	7.68956	7.65436	8.42039	7.64983	7.64077	7.89121	8.80265	7.60749	7.6121	7.85701	6.61729	6.91665	7.32035	7.53197	7.83356
219922_s_at	LTBP3	1.14713	9.28436	0.00233047	0.0408131	10.7268	9.91395	9.95538	10.3957	9.05468	9.04812	9.88312	9.94489	9.88468	9.28273	8.91015	9.60312	8.70112	8.48715	9.41717	7.98164	10.3636	9.27938	8.29799	9.5476	8.95996	7.59695	8.85694	9.11821	8.89807
228165_at	PIANP	1.14377	5.36965	0.000328913	0.0134505	6.42534	5.71547	6.64193	6.53891	5.05532	5.92622	5.57688	4.99234	4.9522	6.08209	5.39681	4.78772	5.16532	4.64576	6.467	4.92907	5.12807	5.84053	4.56545	5.15867	5.44216	4.7558	4.56779	4.82639	4.65788
215302_at	LOC257152	1.14273	4.83917	3.43e-05	0.00300409	5.24369	6.91559	4.8257	6.21127	4.69999	4.98255	4.9015	4.69907	4.65322	4.55289	4.61343	4.74929	4.92426	5.00192	4.79048	4.34543	4.8765	4.20015	4.95268	4.49172	4.76826	4.58378	4.09481	4.10841	4.79256
218411_s_at	MBIP	1.14231	7.56194	0.0003145	0.0131463	8.31293	8.69672	8.59019	8.48608	6.30978	7.34873	7.53859	8.11583	6.75645	8.10404	7.36336	7.58047	6.43094	7.2895	7.91615	7.86254	6.82428	7.85275	6.99545	7.88901	6.85283	6.84915	8.02199	7.50681	7.55383
238165_at	PDZRN3-AS1	1.13923	5.27608	0.000524491	0.0174219	6.04572	5.50826	6.30304	7.07512	6.1672	5.06297	5.15026	5.05337	4.96433	4.97066	4.31939	4.89153	4.74468	4.26123	4.37102	4.77766	6.14902	5.68348	4.94342	5.00575	4.65777	5.50752	5.38744	5.44742	5.45381
205508_at	SCN1B	1.1359	7.03597	0.00245268	0.0419189	7.8945	7.62389	7.60148	8.84066	6.34327	7.04704	6.79204	6.47247	8.49904	6.19739	6.5492	6.56151	6.27769	7.13649	6.5296	6.58654	6.89141	6.81921	8.38599	7.03536	6.5521	6.0278	6.4002	7.32188	7.51255
204967_at	SHROOM2	1.13207	4.04648	4.44e-09	4.26e-06	5.19941	5.07289	4.47771	5.23968	3.86329	4.01286	3.71236	3.89309	3.90578	3.95905	3.95684	3.70863	3.95621	3.72795	4.06382	3.86654	3.78294	3.32466	4.2256	3.86599	3.72688	4.20527	4.07986	3.84983	3.48488
223921_s_at	GBA2	1.12841	7.63743	4.92e-05	0.00390516	8.36198	8.93437	8.67319	8.37164	8.13369	7.40715	7.36296	7.31827	7.58776	7.97165	8.5589	7.6274	6.72444	6.86513	7.56696	6.66136	7.51844	7.48121	6.80337	7.42189	7.56239	7.59429	7.71792	7.40837	7.30094
1555886_at	PDSS2	1.12767	6.33133	0.000302123	0.012885	7.3664	7.83539	7.75019	6.16229	5.86464	5.59788	6.50943	6.20977	6.31529	5.68464	5.95822	6.51297	6.11825	5.29309	6.06743	6.47294	6.83893	6.4204	6.22653	6.11698	5.76008	6.85696	5.25729	6.38262	6.70454
214159_at	PLCE1	1.12718	4.25313	0.000487977	0.0167108	5.96404	5.2366	4.79392	4.80527	3.73989	3.69957	4.72114	4.0792	3.7814	3.55666	3.93244	3.69463	4.19867	3.27231	4.69457	3.63864	5.12582	4.46596	3.60917	3.90809	4.5952	4.19867	3.96123	5.11486	3.54022
231846_at	FOXRED2	1.12688	6.13559	0.000515624	0.0172955	7.01258	6.67502	7.69626	6.94482	5.97994	6.53293	5.96014	6.00583	6.48771	6.17393	5.5894	5.6528	5.7472	6.80686	5.79765	6.96201	6.74536	5.82406	6.29911	6.06223	5.48049	4.82416	5.26734	5.44197	5.42001
232276_at	HS6ST3	1.1267	4.39504	4.69e-06	0.000732522	5.99727	4.62451	6.19662	4.54745	4.42378	4.65641	4.43567	4.17572	4.44413	4.21122	4.0708	4.09132	4.31917	4.20048	4.06695	4.34929	4.37813	3.98713	4.04854	4.36027	3.94269	4.12541	4.17846	4.09101	3.95347
244533_at	PTPN14	1.12585	6.05477	0.00251367	0.0425232	7.09523	7.39142	6.45153	7.06378	4.7486	5.06847	6.1127	5.60826	7.12423	4.89786	6.47923	5.49634	6.78446	5.7137	6.43214	6.84126	5.83748	6.10234	4.79253	5.5498	5.6058	6.25692	5.86761	6.17193	5.87567
224814_at	DPP7	1.12354	8.32899	0.00104969	0.0262642	9.33218	9.09951	9.66563	8.99375	8.67977	8.41284	8.18033	8.47747	7.65381	8.92671	7.89581	8.46142	7.50806	7.35489	8.38774	8.51508	8.50718	8.61139	8.78762	8.33362	8.09172	6.33721	7.63257	7.83407	8.54438
220993_s_at	GPR63	1.12304	5.09072	0.000980236	0.0251617	6.44623	5.93786	6.31054	5.44166	4.69629	4.57187	4.92184	5.24787	4.58527	4.85371	4.2958	5.33844	4.15825	4.22716	4.52435	4.62704	4.6642	4.97941	5.17914	5.0167	5.91797	6.01035	4.04829	6.11768	5.15007
204937_s_at	ZNF274	1.12094	8.68791	0.00192472	0.0368282	9.61797	9.54672	9.69648	9.65683	7.94418	8.46199	8.97994	8.61281	9.74863	9.05669	8.97576	7.62751	8.44355	9.11552	8.90221	8.1075	8.58988	7.80401	8.58988	8.23676	7.96404	7.44254	9.95494	7.94337	8.1781
235670_at	STX11	1.1194	4.98864	0.00266667	0.0438871	7.35851	5.69502	5.96457	4.69767	3.99014	4.88381	4.19867	4.97603	5.36297	4.92488	4.59555	4.369	3.89921	6.07513	4.725	4.09343	4.85791	5.23566	4.93595	5.38241	4.67281	4.52241	4.72303	5.28503	5.29123
228562_at	ZBTB10	1.11479	8.99439	0.00327997	0.0489444	9.5799	9.75369	10.1946	10.195	7.17396	9.35987	8.69829	7.97511	9.12902	9.80949	9.24624	8.8506	9.02725	9.74351	8.6285	9.1352	8.18105	8.06073	9.35252	7.97842	8.0772	9.41738	9.34764	8.66706	9.27737
204540_at	EEF1A2	1.11391	5.5952	0.00320042	0.0482622	6.25369	6.9634	6.25891	6.64754	5.60166	5.28327	6.26683	5.89986	5.38629	6.41966	4.70486	4.94582	6.64533	6.53854	5.60166	5.71267	4.68962	5.11136	5.60166	4.90716	5.60166	4.81061	4.73442	4.06376	5.22974
208759_at	NCSTN	1.11311	9.20726	5.55e-07	0.000161375	10.0444	10.3015	10.4052	9.818	8.90872	9.10584	8.48002	9.02398	9.20278	9.40194	8.80285	9.43133	8.86594	9.45685	8.9269	9.39781	9.17829	9.28796	8.97668	9.25315	8.72542	9.13338	9.13996	8.58626	8.32639
205911_at	PTH1R	1.11031	6.2788	0.000429575	0.0155216	6.75925	7.39142	7.47029	7.2249	6.50719	7.07078	6.16229	6.66289	6.57771	5.74634	5.68986	5.86102	6.43815	5.41157	5.35149	6.07217	7.39927	6.23727	6.06062	6.08334	5.7737	5.33072	5.79916	5.68048	6.20809
222945_x_at	OLAH	1.10598	4.51607	1.78e-05	0.00189342	5.16059	6.24351	4.93878	5.43749	4.2633	4.57863	4.3863	4.07663	4.67295	4.25454	4.00117	4.20282	5.1297	4.19467	4.03145	4.93288	4.29179	4.02699	4.24691	3.90237	4.11731	4.32658	5.15332	4.07165	4.25938
211057_at	ROR1	1.10552	6.01361	0.00189661	0.0365401	6.8207	6.663	6.95627	7.32903	5.87841	5.17964	5.9407	5.8751	7.91585	5.64673	6.116	5.63001	5.67443	6.66402	4.92786	6.13263	5.9904	5.86684	4.93799	5.56487	6.13346	5.18911	5.53289	6.05099	5.72332
232269_x_at	METRN	1.10531	7.56524	0.0014042	0.0309507	9.21824	7.8482	8.8173	8.09105	7.69732	7.34671	6.96549	7.29536	7.20984	8.55272	8.22248	7.44602	7.6131	7.19111	7.18456	8.37905	6.72639	6.53534	7.09828	6.89878	8.0077	7.00709	6.46417	7.86857	7.44602
1559748_at	ADAMTSL3	1.09876	6.1594	0.000961583	0.0248697	5.93974	6.40888	8.5072	7.47363	6.35376	5.6968	6.53505	6.20868	5.67698	5.51407	5.75457	5.94857	6.23677	5.71338	6.55423	6.76651	5.95648	5.85318	5.75822	5.96326	5.94674	6.19806	5.95783	4.98074	6.08178
227357_at	TAB3	1.09596	8.39514	7.46e-05	0.00518975	9.3173	10.2221	7.98811	9.73546	8.70192	7.66	8.11496	8.23964	8.13453	8.10753	8.44677	8.37824	7.80872	8.55752	8.38665	8.68305	8.26889	7.9218	8.18384	8.0794	8.53891	8.21648	7.82556	8.01636	8.34475
229452_at	TMEM88	1.0933	6.53015	0.000621469	0.0194274	7.92717	7.8211	7.0079	7.0379	6.47593	6.51578	6.09475	6.16911	8.0591	6.56555	6.23839	6.42424	5.89112	5.94297	6.76651	5.88816	6.0446	6.26434	6.52331	5.77706	5.92768	5.95052	6.38992	7.33688	6.21365
220605_s_at	SIRT2	1.09318	8.80298	0.000136492	0.00783075	10.0403	10.0577	9.6398	9.1472	9.01392	8.59038	9.0906	8.97552	8.5636	8.61546	8.53983	9.21348	8.76682	8.72406	8.63863	8.49551	8.4636	8.2654	7.70367	8.34114	8.38631	9.80575	8.4818	7.73642	8.77766
202261_at	VPS72	1.09307	9.09646	3.82e-06	0.000653	10.0573	10.4376	9.6965	9.86718	8.73716	8.6976	8.96187	8.53777	8.9272	8.85442	9.29863	8.89859	9.68364	9.61528	8.85642	8.89156	9.1013	8.96187	8.93391	8.86973	8.44883	8.59292	9.29173	8.21171	8.98089
1557263_s_at	LOC102724814	1.09272	5.72125	2.38e-06	0.000466617	6.65528	7.3754	6.07702	6.44884	5.3665	5.82002	5.61102	6.0177	5.66675	5.70618	5.61393	5.62309	5.47869	5.45492	5.73033	5.91978	5.9446	5.39357	5.13456	5.71179	4.95166	5.19222	5.63014	5.46083	5.04638
221552_at	ABHD6	1.08957	6.42275	0.000112483	0.00690236	8.09933	7.40654	6.82606	7.02006	6.73615	6.43673	5.89763	5.98726	6.80251	6.73636	4.98947	6.65313	5.66666	6.08947	6.1544	6.74301	6.01783	6.58618	6.14122	6.36768	6.1511	6.29819	6.09696	6.15835	6.50655
205669_at	NCAM2	1.08903	3.48129	1.37e-07	6.1e-05	4.02246	4.7436	3.92504	4.89323	3.31077	3.2532	3.33465	3.05727	3.58741	3.05902	3.18705	3.36959	3.18996	3.54501	3.13187	3.05414	3.09177	3.33465	3.19006	3.4904	3.9522	3.19923	3.61684	3.12241	3.37049
232478_at	MIR181A2HG	1.08844	5.04375	0.000381104	0.0145306	6.76068	6.58038	5.30741	5.18368	4.88557	4.65627	5.60731	5.30586	5.20835	5.27779	4.71249	4.90484	4.68692	4.40232	5.5117	4.14619	4.6825	4.50146	4.82744	4.92447	4.5143	4.2321	5.59561	5.15533	4.52271
205059_s_at	IDUA	1.08805	6.98625	0.00133636	0.0301167	7.94894	7.93377	8.23008	7.48807	7.30496	7.2709	6.81686	7.29987	6.33582	7.34459	6.66835	7.64211	6.37652	6.86472	7.22387	6.921	7.76084	7.21464	6.24719	6.96988	6.86069	6.07227	5.27586	6.4455	6.13907
219655_at	SUGCT	1.08679	5.33706	0.00235838	0.04113	6.63844	6.04993	6.39652	5.91496	5.18215	7.29092	5.10907	5.3984	4.98397	5.18178	4.59965	5.6686	4.43984	4.31048	4.70735	6.07915	5.18215	4.95046	5.42768	4.77717	4.8392	4.80619	5.51889	5.01594	4.95755
231914_at	NUDT14	1.07918	6.27226	0.00316729	0.0479434	6.66938	7.34147	7.56102	7.14321	5.81263	5.56561	7.14409	5.61005	6.21292	6.1077	5.88929	5.49726	6.33356	5.74072	6.53547	6.14208	5.62908	6.56456	7.20901	6.6514	5.37501	5.05583	5.24861	7.40522	6.36136
205941_s_at	COL10A1	1.07569	5.13705	0.000131087	0.00769839	7.02188	5.29198	6.27674	5.57191	4.84136	5.4728	4.74881	4.61716	5.18388	5.17292	4.73301	4.92376	4.87374	5.06675	4.94807	5.17129	4.83815	4.66283	5.39267	4.64988	4.78313	4.42802	6.10582	5.07766	4.57203
238069_at	LOC101927365	1.07531	4.66761	0.00280546	0.0448111	6.08178	4.8383	5.99801	5.3654	4.11122	3.99606	4.13367	5.19988	4.62058	3.99185	4.26884	4.74178	3.87014	3.5366	4.94532	4.8571	4.41934	4.00853	4.48211	4.93057	4.21227	5.5445	3.96706	4.42732	6.14204
226647_at	TMEM25	1.0748	7.1015	0.000472173	0.0164016	7.87641	7.82305	8.09446	8.22342	6.84622	6.53668	6.6546	6.77674	6.43893	8.33987	6.52171	6.28415	6.34714	6.64367	7.25531	7.02433	6.71672	6.89561	6.53001	6.96538	6.95732	6.72866	8.01584	7.42359	7.61771
200742_s_at	TPP1	1.06917	10.0004	0.00221424	0.0398264	10.8207	10.5185	11.0765	11.1784	10.9588	9.70571	9.91527	9.73512	9.56272	9.35904	9.13095	10.5326	9.00924	9.72035	10.1545	10.7397	10.6569	10.2637	10.1564	10.5834	9.65631	9.36603	9.34431	8.95472	8.91014
226169_at	SBF2	1.06846	9.49053	0.000132322	0.00774339	10.1781	10.4892	10.4671	10.4176	9.512	9.67288	9.512	9.46768	10.0799	8.49385	9.79994	9.72506	8.85038	9.06241	9.5885	9.04509	9.52114	9.30991	9.59372	9.47049	9.16168	9.07873	9.92212	8.3796	8.464
224892_at	BLOC1S6	1.06618	9.92637	0.000190324	0.00978114	10.6114	10.902	10.9283	10.8461	10.2719	9.96914	10.173	9.69096	9.94161	9.86592	9.42412	10.0875	9.053	8.7913	10.4151	8.68806	10.2195	9.53611	9.55465	9.81584	10.098	9.57153	9.33317	10.0603	10.3106
226352_at	JMY	1.06603	9.32693	0.00144087	0.0313862	10.3072	10.421	10.7452	9.41616	8.89212	8.93953	9.86797	9.66015	10.3374	8.72178	9.05876	8.95504	10.1287	8.17576	9.11483	9.39469	9.1768	9.11497	8.38129	8.52119	8.99712	9.85078	9.14854	8.59158	9.25454
227568_at	HECTD2	1.06558	8.50107	0.00012639	0.00751126	9.54217	9.23165	9.1118	9.69898	8.01234	8.2902	9.08484	8.68604	7.43939	8.4828	8.93557	7.61416	8.60695	8.64285	9.13224	7.73882	8.43702	8.12159	8.48055	8.43342	8.4828	7.91562	8.26225	7.75121	8.39137
220533_at	LOC105376204	1.06471	4.82309	3.03e-08	1.82e-05	5.87562	5.59513	5.45772	5.9413	4.52063	4.80107	4.4609	4.65388	4.59425	5.08054	4.33228	5.14246	4.43207	4.39615	4.5464	4.26614	4.56604	4.6837	4.6457	4.55761	4.79691	5.15308	4.88372	4.70164	4.49234
41660_at	CELSR1	1.06433	4.60574	1.56e-07	6.67e-05	5.0668	5.47605	5.84836	5.60789	4.24499	4.53589	4.27272	4.05951	4.80067	4.37241	4.81866	4.28298	4.58455	4.65489	4.53353	4.8384	4.65555	4.24574	4.93409	4.23858	4.14738	4.16409	4.27377	4.20108	4.28482
210132_at	EFNA3	1.06373	6.35029	2.53e-06	0.000485076	7.20801	7.26164	7.39738	7.10825	6.21703	6.33132	6.39354	6.11333	7.10209	6.26192	6.26192	6.2469	6.27469	6.25233	5.89295	6.67014	6.14418	5.88654	6.14122	5.81328	5.48085	5.90848	6.60032	5.98864	5.80023
218611_at	IER5	1.06004	9.15681	0.00164164	0.033705	10.1914	11.2373	10.1253	8.63497	9.14513	8.92675	8.61718	8.97172	9.29011	8.84213	9.62716	9.06712	8.69251	9.89478	9.52161	8.69893	8.53955	9.04221	8.77158	8.47708	8.67738	8.89323	9.75425	8.10771	9.17318
226530_at	BMF	1.05878	7.15316	9.51e-06	0.00120193	8.22572	8.16212	8.12993	7.65238	6.91709	7.49306	7.02828	7.01433	7.2392	6.44688	7.10857	7.52214	6.84896	6.39404	6.80852	6.41879	7.44436	6.76532	7.44603	7.08603	7.09617	6.61142	7.54374	6.75101	6.67486
202125_s_at	TRAK2	1.05507	9.9296	0.0010459	0.0262194	10.5927	10.9136	10.3509	11.4063	10.1126	9.85562	9.86554	9.90795	9.615	9.59173	10.4545	10.4757	9.65969	9.25493	10.6372	9.39776	9.09709	9.82613	9.75469	9.91491	10.4228	9.22536	8.80669	8.69577	10.4048
220041_at	PIGZ	1.05329	5.53203	5.77e-05	0.00436341	6.8135	6.4835	5.93976	6.43041	5.86735	5.53224	5.13549	5.03349	6.54023	5.48825	5.28937	4.8423	5.54123	5.32662	5.58912	5.01971	5.36884	5.18992	5.48825	5.67798	5.78416	5.33072	4.8964	5.02951	4.6625
226575_at	ZNF462	1.05225	8.38726	0.000356571	0.0139958	9.44781	9.1887	8.83338	9.61473	7.61435	7.95492	8.69164	8.56347	8.04237	8.80978	7.44477	8.44783	7.31564	7.40557	8.7495	8.00918	8.27258	8.19068	8.15686	8.09695	8.17983	8.66415	8.73378	9.14336	8.10972
204094_s_at	TSC22D2	1.0513	10.0883	6.13e-06	0.000875524	11.0534	10.9328	10.9442	10.9552	9.71828	9.60245	10.046	9.25714	9.82911	10.2019	10.7165	10.2843	10.226	10.0915	10.1166	9.68602	10.2007	9.50367	9.48363	9.56093	9.74764	10.3523	9.73089	10.3122	9.65469
201151_s_at	MBNL1	1.04407	9.27495	0.000231355	0.0109803	9.84823	10.6513	10.3318	9.77653	9.39217	8.85461	9.70942	9.1264	8.38888	9.06105	8.52136	8.91268	8.56222	9.20576	8.98447	8.43864	8.90709	9.6247	9.75724	9.1843	9.18749	9.87241	8.73797	8.9328	9.90419
221880_s_at	FAM174B	1.04371	7.63758	0.000656884	0.0200308	8.61983	8.31069	8.0001	9.12659	6.76993	7.71655	8.01739	7.70216	6.81581	6.5225	8.25835	8.25398	7.71549	7.14418	7.70019	6.64005	7.5105	7.0123	7.64072	7.61735	7.61269	8.14384	7.51709	7.40038	7.17095
218025_s_at	ECI2	1.04161	10.0267	1.64e-06	0.000362652	11.046	11.0001	10.5275	11.0329	10.1755	9.93423	9.75087	9.98613	9.47653	10.1126	9.7707	9.9452	9.62822	10.1692	9.66036	10.0801	9.56452	10.0354	9.90908	9.75081	9.9666	9.09001	10.6134	9.5003	9.94066
227485_at	DDX26B	1.04126	7.08471	0.00282904	0.0450168	8.15604	8.10519	8.32197	7.25427	6.43302	7.32384	7.08623	6.11028	7.69266	7.62997	6.74223	6.37573	6.85735	6.83332	7.07595	8.59964	6.76019	6.95498	6.05573	7.03374	6.80717	6.27464	6.3619	6.65083	7.6208
203794_at	CDC42BPA	1.0382	8.93994	0.000396226	0.0148687	9.58024	10.062	10.0224	9.58356	8.92179	8.98017	9.41406	9.20715	8.21696	8.00159	8.59036	10.0446	8.88705	8.66696	9.19112	8.15437	9.2237	8.84627	8.4116	8.59473	9.10473	8.12508	8.47379	8.27248	8.92179
235560_at	NOVA2	1.03594	4.70594	0.000983419	0.0251874	6.02141	4.98191	6.01175	5.28946	4.70412	5.47302	4.61361	4.32409	4.4442	5.41153	3.99388	5.55209	3.82295	3.93526	4.84772	3.96016	4.69273	4.10489	4.40651	5.15867	4.75584	4.3785	3.89966	4.55319	4.31142
206561_s_at	AKR1B10	1.03093	4.28533	0.00276048	0.0445089	5.01783	4.70292	5.19416	5.69031	3.8161	4.21989	4.34861	3.83141	4.5359	3.63237	3.77607	3.8869	6.38227	4.09591	3.60903	4.36994	3.86625	3.72644	4.03296	3.68343	4.5804	3.76013	3.74158	4.01308	4.61928
218139_s_at	AP5M1	1.02728	9.25766	0.00129325	0.0294618	10.2454	10.1153	10.1089	10.0127	9.02074	8.81286	8.2835	8.94042	7.83753	9.17486	9.45615	9.10592	8.0631	8.9605	10.2775	8.90009	8.76194	9.94898	9.00825	9.37258	9.11628	9.57468	9.28848	9.51374	9.54118
201215_at	PLS3	1.02723	10.2726	5e-05	0.00392076	11.3322	11.3546	10.728	11.1271	9.51087	10.2116	10.1616	10.0946	11.0527	9.91518	9.89156	10.1503	10.55	10.2513	9.9927	10.4997	10.3981	10.3702	10.3129	9.93432	9.53325	9.28023	10.1276	9.60741	10.4267
219754_at	RBM41	1.01965	7.15697	2.49e-05	0.00238599	8.48877	7.74012	8.02217	7.80282	7.02578	6.82137	7.30605	7.40901	7.09341	7.26103	6.80384	7.25621	6.8788	6.77615	6.98061	8.01357	7.05748	6.8572	6.63486	7.03365	6.98728	6.35124	6.73371	6.29118	7.29787
228172_at	TTLL11	1.01862	6.9829	0.00104258	0.0261721	7.67256	8.53948	7.5809	7.56123	7.28845	7.10515	6.77862	7.17596	6.00867	7.01559	6.18786	6.86961	7.02832	6.39553	7.36418	5.95538	7.7831	6.76898	6.29605	7.30339	7.6183	6.09878	6.5507	6.63699	6.98877
222735_at	TMEM38B	1.01496	8.98676	0.00106284	0.026414	9.4459	9.9924	10.2896	9.62942	9.34083	9.13866	9.02746	8.84538	7.80927	9.4277	7.41998	9.18479	8.3626	8.54409	8.83733	8.69378	8.72882	8.62984	9.71743	8.56976	8.7825	8.82212	8.706	9.47922	9.24415
226771_at	ATP8B2	1.00772	8.35789	0.00152664	0.0323744	8.86941	9.95895	8.80199	9.18713	8.4632	8.7645	8.45567	8.14695	8.0064	8.73206	7.76202	7.32071	7.43655	6.92345	8.42257	7.82528	8.88639	8.72867	8.52806	8.60657	7.82581	7.80764	8.6102	8.45336	8.42366
208890_s_at	PLXNB2	1.00565	9.71578	0.00214955	0.0392346	10.737	10.9839	10.0642	10.4571	9.5255	9.8838	10.5144	10.6111	9.35228	9.86399	9.2833	9.53388	9.60032	9.65747	9.59586	10.0551	10.3749	9.35342	9.26258	9.26141	8.69107	8.43528	8.52656	9.46067	9.80948
202894_at	EPHB4	1.00374	6.58571	0.00312834	0.047593	7.41729	7.58823	7.19926	7.51065	6.10251	6.62776	5.99793	6.05341	7.42664	6.7411	7.35221	5.72242	6.94427	7.13177	6.62776	7.27252	5.88366	5.6674	6.45202	6.33123	5.43301	5.60915	6.79311	6.9057	5.8518
205977_s_at	EPHA1	1.00215	5.24305	2.51e-06	0.000482952	6.10168	6.14528	5.21565	6.87683	5.08449	5.16238	5.16635	4.92718	5.10275	5.23593	5.08111	5.30861	5.40499	4.6757	5.29947	4.79921	4.94583	5.23604	4.99154	5.36933	5.10324	4.9325	4.99491	5.16238	4.75282
225665_at	ZAK	1.00066	10.8613	0.00120404	0.0282537	12.1558	11.3631	11.215	12.0736	10.8686	11.1095	11.1134	11.2536	11.4739	10.6833	10.0985	11.5215	10.3207	10.1976	10.4367	10.038	10.8787	10.4993	11.0336	10.6103	10.6717	10.6276	9.32893	10.8937	11.0661
1555842_at	CYTH2	0.99993	5.62943	0.00121782	0.0284063	6.72505	6.83237	6.23768	6.08238	5.37507	5.52582	5.04179	5.16163	5.11377	6.0694	5.8736	5.59715	5.52842	6.47784	6.63904	5.995	5.03846	4.90045	4.81395	5.01328	5.20213	6.17795	5.18246	5.14963	4.98137
201216_at	ERP29	0.999259	10.8159	2.26e-07	8.74e-05	11.8426	11.2275	11.8317	11.7194	10.905	10.5734	10.5697	10.5612	10.6675	11.1941	10.6459	10.2799	11.0333	10.3619	10.4365	11.0136	10.8171	10.6783	10.5368	10.7149	10.3908	10.5086	10.2417	10.9546	10.6921
226969_at	MTR	0.99558	8.23152	0.000937103	0.0244797	9.10522	9.34757	8.73089	9.08755	8.25443	7.91647	8.7573	8.20941	7.14838	7.29048	8.43509	8.82325	8.62203	7.86589	8.22616	9.09125	8.3514	7.98879	7.4009	8.166	7.7388	7.81837	7.89242	7.25098	8.26896
235571_at	MIR34AHG	0.992543	5.86341	0.000400646	0.0149618	7.18002	7.37073	6.10326	6.13458	5.74694	5.7419	5.73765	5.98674	6.99573	5.31981	5.52144	5.64257	5.47011	5.37545	5.50374	6.05846	6.01754	5.59541	5.07839	5.32678	5.59089	5.65623	5.42917	6.38229	5.61952
226353_at	SPPL2A	0.992352	9.3114	0.000843177	0.0230619	10.023	10.0286	9.68688	10.8414	9.41917	9.23258	9.12325	9.33625	8.76556	8.99505	8.6723	9.10859	8.52985	9.2056	9.1618	8.55691	9.03443	9.79949	9.73567	9.80541	9.22723	9.94101	7.84492	9.33443	9.37558
203966_s_at	PPM1A	0.990127	9.86487	0.000116876	0.00709776	10.5075	10.9043	10.8502	10.5244	9.7285	9.64759	10.3275	9.82372	9.15536	9.76504	9.35307	9.782	9.46451	9.44975	10.6733	9.22807	9.23183	10.4742	9.76361	9.85747	10.1666	9.02374	9.59959	9.53575	9.78415
217367_s_at	ZHX3	0.988798	6.73436	0.00052704	0.0174542	7.58018	7.60173	7.57306	7.50484	6.26422	6.41972	7.19772	6.66728	6.43466	5.57495	6.46018	7.02177	7.08316	5.50286	6.96709	6.57333	7.32826	6.97943	5.83117	6.66186	6.52121	6.93946	6.1542	6.57821	6.9385
213546_at	DKFZP586I1420	0.985906	7.46295	0.00244319	0.0418619	8.35678	8.572	8.00452	8.23116	6.87219	6.56644	7.2326	7.61123	9.06735	6.81248	7.10228	6.69644	7.36471	6.74302	7.42981	8.5153	7.26843	6.99643	7.26623	7.48879	6.88431	7.38193	7.0603	7.57481	7.4743
205107_s_at	EFNA4	0.985903	6.45349	0.00013296	0.00775834	6.93997	7.11945	7.72382	7.34335	6.03207	6.73326	6.20689	5.81883	5.59335	7.17474	6.42698	6.21624	5.70117	6.29515	6.17716	7.42097	6.32821	6.29292	6.29666	5.99853	6.19887	6.29586	6.37832	6.23593	6.38855
223387_at	ZFYVE1	0.984099	7.99685	1.84e-06	0.000389828	9.02169	8.7078	8.8031	8.76139	7.76969	7.92603	7.71523	8.01675	7.94555	7.83376	8.23089	7.89217	7.36215	7.45292	7.97411	7.87662	7.77628	8.0741	7.40116	8.47002	7.37624	7.60587	8.42221	7.91558	7.59002
220910_at	FRAS1	0.983105	5.01568	0.000116632	0.00709776	5.60073	6.86336	5.83066	5.0712	4.98813	4.89372	4.82193	4.80624	4.66931	5.54477	4.50697	5.00226	5.03854	4.56196	4.90878	4.62495	4.77388	5.06273	4.47921	5.04111	4.63306	4.48913	5.70628	4.912	4.56105
225504_at	HMBOX1	0.981828	8.51558	0.000942303	0.0245821	9.0247	9.74167	9.08253	9.51237	7.93506	8.83913	8.29541	7.96257	8.90931	9.20383	8.70715	8.18992	7.51801	7.81967	8.49765	9.00438	8.62089	7.90068	7.92882	8.00805	7.98358	8.21816	9.49923	8.32799	8.15875
1554640_at	PALM2	0.98097	3.46006	1.23e-05	0.0014494	5.20827	4.70735	3.8949	3.32576	3.34517	3.75504	3.07712	3.17822	3.52142	3.24345	3.2164	3.32576	3.32419	3.28853	3.19181	3.30817	3.289	3.20636	3.47049	3.04655	3.33297	3.18967	3.26713	3.51619	3.27147
207233_s_at	MITF	0.980849	9.31934	0.000360847	0.0140484	10.1354	10.2188	10.2664	9.9524	9.65708	9.27959	8.97598	9.25089	9.38319	9.66099	8.29824	9.3962	9.31493	9.80592	8.41905	8.82144	8.95966	9.16527	8.49322	9.28371	9.69857	8.59318	9.95053	8.6394	9.36351
224746_at	KIAA1522	0.980526	5.87532	2.25e-08	1.42e-05	6.59598	6.74483	6.74114	6.7139	5.58002	5.62641	5.82143	5.51403	6.14516	5.69567	5.90086	6.217	5.72692	5.86944	5.58685	5.97103	5.89561	5.88503	5.64271	5.6038	5.18996	5.58243	5.47643	5.57936	5.57706
206072_at	UCN	0.980283	4.44712	0.000150072	0.00837462	5.16134	5.12392	5.57742	5.21956	4.56374	4.20822	4.25222	3.98537	4.75647	4.20362	4.15382	4.15387	4.20983	4.22541	4.15503	5.95558	4.00558	4.30108	4.17847	4.04107	4.03555	4.62676	4.07311	4.04945	3.96162
201118_at	PGD	0.978024	8.22353	0.00334307	0.0494147	9.07469	8.84597	9.17378	9.08583	8.33264	7.67294	7.78749	8.34725	8.17651	7.41456	8.04001	8.22121	8.46773	8.8924	7.61828	9.14017	7.95067	7.93819	8.49406	7.8966	8.69591	7.61269	6.28802	7.80031	8.62028
228889_at	ARHGAP5-AS1	0.976959	6.37249	0.00118459	0.027917	7.34679	7.28859	6.78778	7.34938	6.32836	6.19401	5.93046	7.23828	5.16497	6.86361	5.27315	6.34127	6.31054	5.85756	6.41134	6.02776	5.97845	6.83148	5.69414	6.32207	5.85114	5.89167	7.05115	6.62907	6.34919
203042_at	LAMP2	0.974745	8.79269	0.00283655	0.0450405	9.56008	8.74341	10.2011	9.9413	8.72889	8.46702	8.30933	8.91191	8.41231	9.93905	8.35542	8.64604	7.52322	8.50441	8.44314	9.4532	8.79521	9.18913	8.36669	8.94883	8.75825	8.28354	7.90274	8.11622	9.31685
230466_s_at	RASSF3	0.973916	9.27351	0.00153019	0.0323746	9.85598	10.3304	9.55231	10.6277	9.66512	7.66377	9.20575	9.56664	8.87044	9.76219	8.61794	9.83746	9.02562	9.46639	9.29381	9.55297	9.16062	8.68109	8.47563	9.28108	9.61174	9.31002	8.68913	8.76984	8.96416
224445_s_at	ZFYVE21	0.969618	9.80429	0.00107895	0.0266087	10.5973	10.4372	10.4278	11.0127	9.59246	10.1479	8.78107	9.63851	9.48731	9.77382	9.70377	10.0488	8.83979	9.08779	9.55156	10.1031	9.56465	10.0512	9.46398	9.63287	9.17281	9.05585	10.8898	10.4791	9.56595
209150_s_at	IPO4	0.967504	8.55836	0.00123577	0.0286781	9.54018	9.48083	9.4672	8.99603	8.3969	8.63083	7.57898	9.1204	7.4263	9.05831	7.82759	8.76906	8.45222	7.99636	8.15091	8.82528	8.42559	9.37013	8.59788	8.96606	8.09917	7.89149	8.80766	8.13953	7.94399
208898_at	ATP6V1D	0.966485	9.99717	5.95e-05	0.00443514	10.614	10.6284	10.8773	11.1163	9.92286	9.65586	9.35699	9.86867	8.81093	9.52534	10.2292	9.76913	9.43923	9.82776	9.70919	10.0328	9.63631	10.4523	10.0295	10.4184	10.0487	9.63221	10.3187	10.2444	9.76481
203675_at	NUCB2	0.965686	10.0209	0.00201313	0.037798	10.4688	10.8758	10.9578	11.026	10.1807	10.6569	9.85123	10.3991	9.87751	10.2734	9.95838	10.2183	9.01414	9.90609	10.5803	9.82536	10.3791	9.48092	10.2864	9.50815	10.2077	9.82826	9.04136	8.56896	9.15209
226796_at	ABHD15	0.965189	6.21331	0.00258317	0.043297	6.89944	7.43585	6.61213	7.14887	5.90688	6.10373	5.09454	6.26957	6.17555	5.83362	5.67289	5.93887	5.48045	6.86684	6.11503	6.12537	5.87905	6.34353	6.7513	6.46776	6.63943	6.7807	4.49193	6.42287	5.87665
237110_at	LOC105379878	0.964712	4.64859	0.000596445	0.0188828	5.86505	5.78488	4.99811	5.18777	5.0318	4.84762	4.80326	4.95345	5.88969	4.50901	4.41107	4.14021	4.69177	4.28575	4.69992	4.35526	4.33253	4.02215	3.89076	4.30762	3.85642	3.89513	4.53946	4.5158	4.40039
223454_at	CXCL16	0.963491	7.63162	0.00269985	0.0441285	8.34019	8.54137	8.9893	7.89293	7.54595	7.00673	7.04263	7.9633	6.99167	7.82448	6.80299	7.63445	7.14645	8.0674	7.21473	7.02178	7.81509	8.63853	7.03774	8.56372	7.56399	7.29178	6.44801	7.6943	7.71086
1552579_a_at	ADAM21	0.963324	3.96983	3.04e-06	0.000556494	4.9611	4.82217	4.95915	4.37367	3.93852	3.47296	3.62999	3.53226	3.8949	3.79435	4.21681	3.69459	4.39958	3.80778	3.56882	3.54709	3.86864	3.53369	3.71733	3.84233	3.51233	4.54245	4.04372	4.06263	3.50895
228255_at	TMEM237	0.962953	6.5416	0.00144441	0.0314322	7.24414	7.17438	7.4166	7.56682	6.70514	6.5757	6.27754	6.00577	6.58115	6.6907	5.98349	6.73809	7.72986	6.76235	6.47261	5.7507	6.71841	5.88955	6.41026	5.56435	6.3181	5.3983	7.0918	5.91113	6.56316
223657_at	FAM167B	0.961939	5.74721	0.000196803	0.0100282	6.65164	7.20449	6.00609	6.35871	5.77522	6.64283	5.90422	5.65893	5.82247	5.67516	5.48514	5.48855	5.21919	5.83436	6.39992	5.16348	5.68692	5.35963	5.67289	5.50989	5.36136	5.00063	5.17238	5.41042	5.21565
213497_at	ABTB2	0.961156	7.3561	0.000108101	0.00671639	8.44067	8.02571	7.89379	8.29372	7.29305	7.15118	6.7391	7.35387	7.13091	6.72038	8.00451	7.12077	6.68855	7.98879	6.59496	6.74147	7.27205	7.48697	7.7266	7.38959	7.65255	7.08944	7.14402	7.14184	6.81808
1567013_at	NFE2L2	0.960437	6.74647	3.29e-06	0.000588954	7.15158	7.25829	7.75857	8.04452	6.46722	6.9586	6.63891	6.14128	6.98316	6.23897	6.80176	6.47821	6.41088	6.98465	6.67376	6.80967	6.52199	6.45043	7.07534	6.22689	6.44413	6.81366	6.55794	6.54841	6.223
227185_at	C1orf233	0.952806	5.93659	0.00330494	0.049124	6.98895	6.28232	6.65	7.0265	5.88974	5.77082	5.84086	5.94536	5.68163	5.9971	5.43449	5.70257	6.55467	5.68541	5.87219	7.90656	5.37755	5.59237	5.35786	5.67249	5.77082	4.96974	5.36993	5.43526	5.63944
222244_s_at	TUG1	0.949978	10.6258	0.000969042	0.0249608	11.6546	11.383	11.1726	11.4848	9.72771	10.6813	11.0391	11.225	10.4903	10.9002	10.9992	9.90081	10.116	10.4452	10.6122	11.2702	10.6422	10.3377	10.376	10.6801	9.41673	10.204	9.7631	10.9485	10.174
224900_at	ANKFY1	0.94875	9.18661	1.64e-05	0.00177467	9.88142	10.2479	10.082	9.72291	8.74485	8.64204	8.72956	9.2015	9.27285	9.15291	8.85768	9.31154	8.75878	8.68774	8.89165	8.81369	9.29472	9.08652	8.92733	9.9745	9.37761	8.8653	8.78774	9.60675	8.74568
229713_at	PIP4K2A	0.943555	10.2861	0.00113212	0.0271843	11.5441	11.325	10.6758	10.7699	11.1585	10.102	10.7339	10.257	9.59452	10.3078	10.0311	9.56757	9.92966	10.6907	9.77279	8.85083	10.5239	10.2937	10.3863	10.4049	10.3157	10.3169	10.0315	9.70663	9.86213
223485_at	HAGHL	0.941659	6.83771	1.34e-07	6e-05	7.77948	7.94748	7.36685	7.421	6.82691	6.79024	6.47107	6.57372	7.02726	6.98171	6.79173	6.8492	7.00008	6.49364	6.52509	6.99404	6.4554	6.7401	6.19381	6.61853	6.37855	6.85141	6.56597	6.52625	6.77323
223046_at	EGLN1	0.937803	10.6546	0.000967335	0.0249476	11.1423	12.321	11.0398	11.2664	10.6485	10.0506	10.2123	10.2234	10.2526	9.95505	11.3112	10.5217	10.7121	11.0045	10.2824	11.543	10.3468	10.3786	10.6857	10.314	10.4912	11.2655	9.83144	10.1819	10.3834
226792_s_at	KIFC2	0.937663	7.00486	0.000894285	0.0238054	7.64152	7.71878	7.93854	7.87113	6.72844	7.16858	6.96254	6.68897	7.52217	7.01679	7.13484	6.766	6.88118	6.85689	6.66349	8.01393	6.66651	5.94593	6.99099	6.51264	6.11461	6.41464	7.51994	7.2718	6.1106
205594_at	ZNF652	0.9355	8.90417	5.63e-06	0.000827729	9.94736	9.39157	9.45792	9.96311	8.85507	8.80904	8.80181	9.15098	8.7468	8.77162	8.82895	9.27894	8.51443	8.76688	8.85507	9.20534	8.87373	8.4579	8.00965	8.43486	8.93152	8.85507	8.58116	8.24706	8.86843
226120_at	TTC8	0.934353	7.90493	0.000815505	0.022599	8.4848	8.75942	8.7855	8.72941	7.4605	7.83028	7.36173	7.10451	7.2392	7.90848	8.45707	7.80414	7.95984	7.09739	7.33073	7.93689	7.19118	8.40208	7.39138	7.95699	7.71559	7.98119	8.1579	9.00587	7.57112
224703_at	DCAF5	0.93359	8.89166	8.32e-06	0.00110032	9.87047	9.84318	9.55885	9.43101	8.7135	8.67815	8.90076	8.71495	8.88216	8.59009	9.36271	8.4732	8.43092	8.47835	8.97845	9.12888	8.56744	9.06502	8.25275	9.17892	8.26038	8.43698	9.14862	8.91365	8.43213
227630_at	PPP2R5E	0.932959	8.01768	0.00101629	0.0257607	8.61656	8.48362	9.3234	8.78188	7.32715	7.28295	7.4766	7.51992	7.49206	7.87104	8.44887	7.32218	7.71213	7.49192	8.62046	8.14625	7.61358	8.58486	7.88175	8.36482	7.51071	7.6581	8.88538	8.30197	7.72385
213400_s_at	TBL1X	0.932735	10.4552	0.000652119	0.0199363	10.9255	11.4058	10.9696	11.6539	10.2146	10.4282	10.1558	10.0749	9.87842	11.6284	9.95615	9.69978	10.4601	10.5526	10.2953	10.1072	10.9614	9.96078	9.70124	10.1128	10.2398	10.7299	10.1094	10.1648	10.9934
224472_x_at	SDF4	0.932604	9.79516	0.000878905	0.0236175	10.8449	10.5806	10.5168	10.3719	10.1905	9.26045	9.80802	10.0222	9.98222	9.08836	9.24902	10.4399	9.89038	9.36353	9.54375	10.4069	10.1249	9.69843	8.95386	9.69056	10.0112	9.01949	8.69286	9.2895	9.83894
218445_at	H2AFY2	0.9275	7.87894	5.55e-05	0.00422404	8.82452	8.83998	8.81832	8.14934	8.23604	7.3705	7.87212	8.14444	7.01248	7.92167	7.64505	7.63461	8.11119	8.33803	7.87212	7.58742	7.45182	8.0266	7.38488	7.9134	7.20776	7.43457	7.34323	7.87212	7.96137
240841_at	INSM2	0.926571	4.80707	0.000748513	0.021523	7.34262	4.87408	4.86488	5.25998	4.82722	4.95129	4.8177	4.73823	4.81803	4.59494	4.54761	4.88498	4.68507	4.58225	4.70735	4.58062	4.50752	4.23148	4.76992	4.48358	4.5409	4.63402	4.60264	4.75161	4.57827
216604_s_at	SLC7A8	0.926303	5.81984	0.00267135	0.0438871	6.70156	6.77684	5.86218	7.05115	6.24034	5.69812	5.24585	5.03405	6.20265	7.03401	5.10176	5.38641	6.23332	6.07574	4.74288	5.66601	6.26925	5.66978	5.4284	5.83988	5.61346	5.48882	5.44897	5.36315	5.3214
230566_at	MORC2-AS1	0.926142	7.22305	2.81e-05	0.00260611	8.19943	8.17545	7.93564	7.69352	7.27656	7.36817	7.3313	7.6986	7.13572	7.57067	6.6077	6.81832	7.20307	6.61931	6.66718	7.20071	7.32906	7.15872	6.82554	7.24993	7.07475	6.21447	7.1955	7.10252	6.92439
202255_s_at	SIPA1L1	0.92583	7.1911	8.86e-06	0.0011421	7.87162	7.5925	8.21437	8.19671	6.89714	7.36126	6.98177	7.26181	6.64447	7.18329	6.84518	7.0404	6.84218	6.75485	7.00984	7.02982	7.09358	6.63007	6.88835	7.11341	7.00272	6.80135	7.51675	8.01071	6.99341
205120_s_at	SGCB	0.923048	9.78171	9.41e-05	0.00613255	10.206	11.0075	10.6303	10.3844	9.46505	9.94953	9.98413	9.46704	8.86946	9.09731	9.64916	9.87585	8.95387	9.27939	9.21466	10.1457	9.70403	9.86554	9.97931	10.0878	9.73302	9.73874	9.78213	9.46721	10.0054
228509_at	SPHKAP	0.921031	3.52875	2.15e-05	0.00214576	5.54634	4.0298	3.79638	3.83714	3.33887	3.31882	3.33333	3.19554	3.60428	3.39699	3.32762	3.46128	3.6158	3.45046	3.02307	3.15821	3.46558	3.37799	3.50204	3.44041	3.34629	3.41433	3.47475	3.26824	3.49516
200732_s_at	PTP4A1	0.919166	9.56385	2.94e-05	0.00268529	9.94777	10.5087	10.8119	10.0754	9.89791	9.08193	9.47866	9.2625	9.59851	9.32091	9.47419	9.28827	9.62774	9.21426	9.3235	9.50574	9.16223	9.91756	9.03765	8.86065	9.38565	9.75913	9.78177	8.8497	9.924
1556272_a_at	LOC101928896	0.916045	3.4338	7.73e-06	0.00105032	3.37489	4.29782	4.17478	4.9656	3.43824	3.29982	3.29537	3.30378	3.80104	3.2787	3.36191	3.47219	3.36191	3.22302	3.48601	3.26344	3.36191	3.15653	3.29982	3.14947	2.72323	3.24656	3.35165	3.13764	3.01958
214843_s_at	USP33	0.914715	8.58165	0.00024254	0.0113147	8.80011	9.57021	9.7906	9.23913	8.1657	7.94956	8.5551	8.87386	8.43621	8.42486	8.43765	7.49344	8.86281	7.69394	8.56926	8.36096	8.51814	8.82083	8.22351	8.83209	8.91446	8.51847	8.19946	8.28912	9.00184
226597_at	REEP6	0.914685	5.35076	0.000749302	0.021523	6.45904	5.26924	6.12097	6.62714	5.43786	4.87541	5.33215	4.97161	5.60807	6.14355	5.02293	5.08424	5.85095	4.58101	5.10077	5.83475	5.09085	4.67201	5.42635	4.95014	4.92869	5.20067	5.4996	5.12001	4.56101
209768_s_at	SEPT5-GP1BB	0.909506	5.70929	0.00044196	0.0157095	6.35654	7.56077	6.46646	5.50931	6.12546	5.77272	5.91525	5.64382	5.50885	5.66473	5.35668	5.90733	5.48746	5.26058	5.79584	5.75786	5.73644	5.3566	5.62814	5.97826	5.04042	5.55817	5.09276	5.07289	5.17879
220584_at	PRR36	0.909026	5.36825	1.9e-06	0.000397421	6.48571	5.84368	5.88264	6.31529	4.90418	5.28396	5.13693	4.77545	5.44871	5.69713	5.38743	5.44439	5.50792	4.96883	5.17121	5.78145	5.24579	5.29419	5.18463	4.90629	5.23315	4.94852	5.17292	4.92654	5.25932
237227_at	NEK10	0.904275	4.43836	8.82e-07	0.000229735	5.28323	5.7671	4.5551	5.18637	4.42615	4.58837	4.29782	4.44219	4.48788	4.4079	4.18491	4.41343	4.41561	4.12488	4.19279	4.45038	4.36061	4.44855	4.01339	4.32798	3.93195	3.81813	4.40646	4.23162	4.19622
240318_at	AFMID	0.901592	5.30071	0.0011781	0.0278036	6.41464	6.46636	5.19612	6.15507	5.22989	5.13029	5.51795	5.31223	5.25138	4.9874	4.92263	5.29027	5.22559	4.92934	4.90237	5.07427	4.67132	4.7268	5.18484	4.67736	4.83447	4.9713	6.78703	5.29027	5.36862
215146_s_at	TTC28	0.901004	8.50817	0.00120028	0.0281907	9.09816	9.48873	9.62835	8.84482	7.93494	8.67281	8.5923	8.72811	8.59456	8.60962	8.40831	7.85408	7.64772	7.587	8.06102	8.33203	9.39982	8.65116	8.33952	8.65826	7.89287	7.62614	8.35919	9.01604	8.67867
1555250_a_at	CPEB3	0.900378	6.73541	9.7e-05	0.00624178	7.69167	7.38075	7.58608	7.3084	6.64639	6.65478	6.93558	7.052	6.28158	6.61121	6.13353	6.46821	6.46509	6.51894	6.37356	6.0947	6.49216	7.02587	6.53686	7.00692	6.72657	6.43428	5.87609	6.47561	7.60836
235224_s_at	CAND1	0.898916	5.59865	0.0016134	0.0334266	6.83567	5.474	6.57045	6.53482	5.46097	5.64956	5.06812	4.62336	4.54919	5.95819	5.60101	5.5484	6.66207	5.45381	5.34017	5.8535	5.53458	5.57065	5.75566	5.22297	4.82517	5.35208	5.42917	5.54422	5.5484
1555267_at	GRID1	0.898544	4.71125	4.7e-07	0.00014442	5.2632	5.30547	5.79249	5.50296	4.81282	4.34412	4.55457	4.56303	4.95303	4.69299	4.73938	5.07289	4.98179	4.443	4.58505	4.71059	4.42814	4.54444	4.59493	4.28695	4.36194	4.24794	4.44123	4.21458	4.34384
226203_at	MYO9A	0.897025	8.54983	0.000284879	0.0124356	9.54655	9.2295	9.18234	9.25492	8.49811	8.30412	8.99263	8.7526	8.02439	9.0218	7.57408	8.7074	8.35575	7.76321	7.89906	7.71434	8.87737	8.7413	8.07439	8.55258	8.53124	8.70709	8.29141	8.6254	8.52408
242945_at	FAM20A	0.896873	4.61278	0.0017712	0.0352531	4.98613	4.58782	5.12766	6.76298	4.75734	4.46429	4.89703	4.36079	5.70549	4.53136	4.4235	4.40571	4.29123	4.57086	4.67922	4.22622	4.39265	4.01847	4.36872	4.41863	4.42508	4.14571	4.53136	4.32295	3.9182
207719_x_at	CEP170	0.895331	9.36489	0.00184791	0.036058	9.94743	10.6456	9.77508	10.0998	8.65281	8.87964	9.52713	8.88005	9.34751	8.26053	10.2997	9.19743	10.1716	9.36659	9.48116	9.72738	9.5278	8.82175	9.40594	8.88667	8.66903	9.38378	8.71865	9.19546	9.25373
211348_s_at	CDC14B	0.8908	4.95058	0.000490817	0.0167407	5.15832	5.29236	6.21285	6.13187	4.84509	5.26629	5.2465	5.15889	4.62058	5.42154	4.47399	5.23694	3.97288	4.18819	4.82563	4.32377	5.26668	4.57184	4.905	4.42848	4.70884	4.94844	4.67672	4.76603	5.11676
219731_at	ENTPD1-AS1	0.890217	6.87831	0.000136717	0.00783544	8.31711	8.19262	7.08238	6.91224	6.56363	6.79043	7.00005	6.27497	7.00294	6.34912	6.99146	6.2691	6.57067	6.89774	6.33875	6.63338	6.71166	7.13136	6.88109	6.9328	6.5327	6.62835	6.79723	7.01843	7.13743
224887_at	GNPTG	0.887992	9.05779	0.000105335	0.00664505	10.0287	9.44607	10.372	9.36808	9.14457	8.89556	8.75681	8.69793	9.05369	9.0085	9.4018	9.09371	9.07466	9.03862	8.8189	9.85498	9.02493	9.09038	8.53705	8.76806	8.56612	8.30073	8.88741	8.436	8.77958
201494_at	PRCP	0.88507	10.5059	5.04e-06	0.000767604	10.9212	11.2934	11.3434	11.4394	10.2307	10.6853	10.3531	10.0479	10.0152	10.6884	10.9346	9.70199	10.324	10.6974	10.539	10.4331	10.4568	10.4038	10.3007	10.1928	10.2759	9.89506	10.4089	10.5701	10.4946
205848_at	GAS2	0.88276	4.5567	0.00263822	0.0437104	5.89409	4.84594	5.8318	4.62104	4.26373	4.713	4.45323	4.63494	5.09743	5.67567	3.86221	5.27284	4.19572	4.01123	4.59896	4.02758	4.47132	4.3863	4.44859	4.35821	3.91206	3.97905	3.95378	4.10973	4.29903
203955_at	PPP1R26	0.880164	5.54219	0.00264674	0.0438118	6.46878	6.55171	5.75147	6.35416	5.00324	5.36993	5.01865	5.15078	5.73991	5.77272	4.99203	5.38204	5.09594	5.2535	5.80471	5.15388	5.03163	4.82032	6.37402	5.07276	5.15559	6.02346	6.60222	5.9132	4.69814
230918_at	GALK2	0.877332	7.00836	1.94e-05	0.00199411	8.30413	7.74509	7.57465	7.35739	6.95469	6.9755	7.2359	6.86526	6.88166	7.07546	6.36549	7.24954	6.79889	6.56587	7.23675	6.81598	7.2084	6.98111	6.2006	7.033	6.49126	6.93374	6.82758	7.01608	6.51488
243976_at	RNF115	0.876484	6.35143	0.000946977	0.0246201	6.27842	8.20593	6.81186	7.05448	6.04776	6.10377	5.90757	5.74123	6.22337	6.35866	6.39084	7.2231	6.53746	6.45439	6.37595	6.10727	6.25184	6.19138	6.26608	6.06819	6.13228	5.97996	6.06719	5.43256	6.57414
241355_at	HR	0.875473	5.71909	9.87e-06	0.00122887	5.8893	6.90989	6.83294	6.18581	5.54971	6.37773	5.55563	5.46767	5.54971	5.43326	5.48348	5.94277	5.58239	5.6392	5.44363	5.46826	5.46767	5.57269	5.72408	5.24107	5.26258	5.84527	5.65436	5.3037	5.59439
213223_at	RPL28	0.8739	7.49574	4.22e-05	0.0035194	8.20705	8.03142	8.61085	8.06996	7.49991	7.17123	6.94996	6.95903	7.33045	7.77253	7.86709	6.92235	7.25799	7.87271	7.30302	7.30563	7.06908	7.34705	7.78786	7.2896	7.21726	6.99149	8.09144	7.22528	7.24338
1557232_at	LOC102723722	0.87358	6.59959	0.00182531	0.0358087	7.28247	7.37588	7.51747	7.15777	5.84691	6.64359	6.11178	6.71291	5.8051	7.30368	6.25925	6.44557	7.4566	5.73225	5.61219	6.73263	6.76745	6.64456	6.87283	7.09779	6.27443	6.21872	6.05962	6.49658	6.5617
215407_s_at	ASTN2	0.873515	6.09414	0.00122534	0.0284966	7.26264	6.86138	7.20957	5.97798	6.16601	6.08712	5.52156	6.03269	5.0529	6.26054	5.38624	6.82749	5.63151	5.54998	5.815	5.95547	6.06913	6.48598	5.95884	5.63712	6.53695	5.5782	5.97445	6.38228	6.13239
231907_at	ABL2	0.873396	7.06248	8.65e-07	0.000226221	7.61525	7.77361	8.166	7.62967	6.89798	6.93806	6.40732	6.78402	6.90278	6.48643	7.23367	7.08975	7.10875	7.16964	6.9708	7.15898	6.63596	7.01894	6.95269	7.18684	6.87805	6.75204	7.10254	6.52243	7.17983
208477_at	KCNC1	0.86401	3.78248	0.000113332	0.0069311	3.97109	4.19824	4.75491	5.10877	3.77482	3.67401	3.72613	3.47325	3.85634	3.58568	3.48018	3.5921	4.84626	3.77643	3.69463	3.68379	3.74206	3.61967	3.571	3.3133	3.41608	3.37766	3.5542	3.58352	3.18797
239484_at	TRPM7	0.861813	5.66015	0.00253274	0.0427664	6.38356	5.7559	6.58234	6.8145	5.96033	5.70721	5.37642	5.51476	6.34351	5.60113	4.90322	5.80852	5.80769	5.16129	5.30458	5.46718	5.82609	5.75016	5.65854	5.12727	6.11962	4.38505	4.78118	5.15513	6.20861
1561292_at	LOC105370941	0.856905	3.7372	4.42e-07	0.000137155	4.44956	4.7413	4.42448	4.21265	3.8433	3.60802	3.83738	3.61863	3.44421	3.65635	3.20974	3.49594	3.45249	3.58749	3.32813	3.44528	4.20896	3.64745	3.2892	3.68998	3.69601	3.76013	3.28883	3.82229	3.6721
227558_at	CBX4	0.855667	10.4527	0.000427069	0.0154994	11.1019	11.3343	11.2955	10.954	10.5631	10.4636	10.0342	10.4475	11.0119	10.4071	10.1764	10.3114	10.9267	10.5316	10.5179	10.5561	10.3135	9.33429	10.546	10.1077	9.92007	10.7562	9.71503	10.3964	9.59441
205138_s_at	UST	0.853198	3.98275	0.00208132	0.0385251	4.44956	4.21028	6.25851	3.87938	4.30327	3.89109	3.89309	4.44396	3.56397	3.74096	3.88226	4.21371	3.88228	3.66216	3.42752	3.76227	3.92413	3.28211	4.17933	3.58942	3.77485	4.1127	3.7375	3.8448	3.65953
225306_s_at	SLC25A29	0.849571	7.48779	0.0033742	0.0496461	8.25276	8.22555	8.21581	8.1116	7.12105	7.39288	7.18281	7.07984	8.28082	7.33628	7.56321	6.94821	7.39288	7.00474	6.80902	8.05931	6.83996	7.53315	6.79124	7.79463	7.07522	6.53706	8.4025	8.20578	7.03848
230882_at	DLX6-AS1	0.849312	3.57583	5.68e-06	0.000830904	4.46003	3.88751	3.67611	5.13336	3.66224	3.53111	3.44713	3.47451	3.71958	3.27842	3.47451	3.64432	3.4907	3.34796	3.20258	3.16148	3.45462	3.59688	3.55069	3.31067	3.4006	3.44777	3.3386	3.42589	3.27853
234689_at	PTCHD4	0.847019	3.88522	0.00190905	0.0367008	4.53244	6.22224	3.74407	3.88811	4.09416	4.28633	3.58644	3.8992	3.53741	3.65897	3.44872	3.9049	3.72997	3.74407	3.67596	3.51851	3.56464	3.57732	3.82003	3.6277	4.21778	3.70909	3.74407	3.68114	3.7172
229001_at	PPP1R3E	0.846462	5.95168	0.00183626	0.0359295	6.86055	6.94045	6.51713	6.33272	5.46057	5.85953	5.35018	6.21979	6.41947	6.4534	6.31492	5.17646	5.23222	5.82995	5.84255	6.18354	5.60865	6.24997	5.48866	5.73603	5.17436	5.34207	6.8734	5.58527	5.74026
212890_at	SLC38A10	0.845375	8.17347	0.000243486	0.0113492	9.33999	8.76963	8.57572	8.849	8.08999	8.16518	7.90983	8.79483	7.64266	8.43533	7.33973	7.95952	7.55241	8.25873	8.01881	7.35138	8.5031	8.14528	7.78957	8.32249	7.99925	8.33296	8.41297	7.98978	7.78859
242131_at	ATP6	0.84527	7.35236	0.000480488	0.0165734	7.85364	7.8825	8.23209	8.28132	7.39519	7.52246	7.62209	7.12548	8.10959	7.30474	7.43679	7.59216	7.43171	6.64367	7.39519	7.66095	7.30878	6.52274	6.99914	6.60551	6.53632	6.92868	7.35015	7.08825	6.97984
212791_at	C1orf216	0.844225	8.0172	0.00289309	0.0456153	8.86566	8.09806	9.03629	8.9054	8.28111	7.46402	8.42552	8.38804	7.49117	7.55347	7.32266	8.42972	7.931	8.12992	7.92638	7.66353	8.56203	8.34183	7.47953	8.25892	8.15627	6.82707	7.18684	7.47614	8.22948
200929_at	TMED10	0.843867	10.2275	0.000985129	0.0252163	10.8349	10.8513	11.0842	10.975	10.2486	10.2442	9.70967	10.0505	9.48029	10.1428	10.287	10.0688	8.84028	9.89721	9.9465	10.0725	9.80587	10.9641	10.1996	10.9002	10.1818	9.79031	10.5214	10.3656	10.2249
1554689_a_at	NLGN4X	0.842006	4.1677	6.87e-05	0.00489605	4.34814	5.36849	5.5273	4.25602	4.17569	4.07344	4.17007	3.90483	3.79289	4.27546	3.84368	4.06802	3.95621	4.27547	4.40319	3.96662	3.93214	3.95286	4.08082	3.6852	3.67476	4.52917	4.24516	3.59871	4.08825
244041_at	STX6	0.840086	4.03573	1.35e-06	0.000307941	4.89455	4.69005	5.34333	4.03768	4.04742	3.95518	3.88425	4.00158	4.13688	3.99399	3.85049	3.84742	3.74606	3.60354	3.87993	4.06522	3.99096	3.648	3.61872	3.96568	3.94284	4.01408	3.76457	3.84154	4.12931
218581_at	ABHD4	0.839819	8.49629	0.000255994	0.0116725	8.9239	9.13845	9.22683	9.51775	8.54997	8.52002	8.46326	8.95345	7.89773	9.18614	7.89657	8.41838	7.98711	8.06591	8.16617	8.16442	8.3783	8.87443	8.3641	8.14103	8.30459	7.60121	8.80734	8.52177	8.33831
211852_s_at	ATRN	0.83697	7.43472	0.00075601	0.0216094	8.4077	8.36667	8.19969	7.57702	7.37024	7.46657	6.86786	7.03566	6.48726	7.27742	8.06022	7.51424	6.44269	7.1239	6.99827	8.09024	7.30316	7.63544	7.47022	7.40498	7.5357	7.42278	6.96292	7.40806	7.43902
204132_s_at	FOXO3	0.834985	8.14446	0.000636846	0.0197166	9.16304	8.58966	8.70903	8.92168	7.7937	7.98261	8.45802	8.19749	8.4848	7.57257	8.31069	7.55057	8.27559	7.64494	8.54577	9.04178	8.17359	7.64838	7.85214	8.06994	7.46184	8.14997	7.82498	7.39492	7.79393
228880_at	NAT8L	0.832208	5.93113	3.55e-06	0.000626444	6.80795	6.60221	6.51452	6.59607	5.79531	5.89025	5.85318	5.93517	6.5415	6.36708	5.55626	5.93044	5.88387	5.6961	5.67751	5.88673	5.53182	5.51971	5.47728	5.69136	5.75253	5.4406	5.55826	5.83736	5.93522
243007_at	TTC5	0.831899	5.28245	0.000222037	0.0107161	5.64409	6.53363	5.98015	5.7671	4.96412	4.75951	4.63339	5.08501	4.95621	5.20251	5.94439	5.47993	5.43257	4.59682	4.80465	5.44241	4.67551	5.42712	5.09883	5.17821	5.16597	5.29383	5.75786	5.05916	5.17821
213345_at	NFATC4	0.82974	6.70263	0.000152221	0.00845801	7.40714	7.50739	7.53875	7.14516	6.56943	6.7991	6.64975	7.13607	6.28721	6.89079	6.47103	7.00894	6.3477	5.87748	6.40823	7.00325	6.22143	6.8318	6.23092	7.06111	6.19759	6.17288	6.84334	6.83056	6.12863
1553436_at	MUC19	0.829684	3.4202	0.00167207	0.0340612	3.79701	5.83436	3.36191	3.47528	3.37128	3.45783	3.34395	3.28793	3.63383	3.44234	3.31199	3.2788	3.31605	3.34572	3.33297	3.25894	3.26237	3.16651	3.27461	3.1426	2.91661	3.05659	3.4776	3.26026	3.09773
203581_at	RAB4A	0.829494	8.84695	0.00310595	0.0475281	9.66541	10.1322	8.68529	9.69198	9.01558	8.84976	8.75725	9.04853	7.70396	7.69015	9.16556	8.73838	8.98901	8.43427	8.72871	9.14414	8.69799	8.87115	8.59246	9.06025	8.89762	9.30693	8.38883	7.9502	8.9682
201186_at	LRPAP1	0.82776	9.92382	2.31e-05	0.00226149	10.7701	10.8174	10.6252	10.2639	9.25286	10.3331	10.173	10.0477	9.82455	10.1208	9.46945	9.80704	9.33932	9.68497	9.75231	9.51879	9.93586	10.1596	9.35726	9.68286	10.1348	9.76599	9.75296	9.59513	9.91056
217759_at	TRIM44	0.826714	10.3653	0.00152878	0.0323746	11.3928	11.3616	10.4933	10.9911	10.7582	10.4224	10.629	10.7563	10.3455	9.47685	10.4155	10.6956	9.35987	9.96666	10.6539	9.90238	10.0602	10.3236	10.6499	10.5747	10.5842	9.60385	9.93608	9.94319	9.83485
1555824_a_at	PACS2	0.826674	6.77387	0.000110222	0.0068242	7.41357	7.45827	7.62297	7.37829	6.86505	6.96768	6.75825	7.28021	6.77007	7.16636	6.76222	6.88186	6.07174	6.26081	6.82683	5.83807	6.72531	6.73879	6.43084	6.27518	6.53333	6.5333	6.75735	6.84475	6.18561
226577_at	PSEN1	0.826561	7.13554	6.98e-05	0.00493719	7.56189	7.92431	7.87012	7.96308	6.8641	6.60657	6.71766	6.67575	6.84579	6.75786	7.9467	6.81874	6.81832	7.25903	7.02566	7.22728	6.85173	7.39385	7.04235	7.53081	6.74819	7.08834	7.22888	7.06734	6.55409
203853_s_at	GAB2	0.826088	9.38493	9.21e-05	0.00602172	9.87369	10.0771	10.1003	10.2643	8.94276	9.19701	9.51473	9.57087	8.92945	8.92575	9.5448	8.59018	9.85993	9.61932	9.43413	8.94156	9.25963	9.39595	8.9128	9.53616	9.41676	8.78449	9.21115	8.95921	9.76128
223327_x_at	GOLGA2P10	0.824901	7.06155	0.000106239	0.00666892	7.66338	7.15252	8.02486	8.17712	6.95283	6.51191	6.92402	6.26765	7.42369	7.02184	6.95283	6.67763	7.16052	6.91366	7.13617	7.64793	6.70518	6.70366	7.20657	6.64619	7.20669	6.92412	6.9573	6.6485	6.93203
242879_x_at	AKT3	0.822015	5.25739	0.000401719	0.0149618	5.57564	6.43636	6.23041	5.54912	5.23577	5.23577	4.95454	4.97257	4.98532	4.90756	4.91758	5.30296	4.7086	4.43624	5.23577	4.62176	5.21565	5.24618	5.28058	5.3488	5.38783	4.63099	6.02026	5.36315	5.63532
210404_x_at	CAMK2B	0.81933	4.94577	2.35e-06	0.00046618	5.46633	6.17909	5.10689	5.78371	4.74888	4.98437	4.88683	4.90907	4.74372	4.93194	4.59317	5.07102	4.8355	5.13809	4.40185	4.51771	4.71085	5.02349	4.89754	4.65876	4.63964	4.89931	5.04883	4.88206	4.58557
228003_at	RAB30	0.817283	6.20799	0.000190188	0.00978114	6.69924	6.424	7.08376	7.37102	5.8552	5.65831	6.37118	5.66254	6.19494	5.78173	6.73373	5.39756	5.95294	6.06903	6.42811	6.26393	6.40132	5.93434	5.96182	5.95276	6.29167	5.64581	6.42501	6.39211	6.24769
239128_at	TMEM221	0.812233	5.48975	0.00171645	0.0345274	6.06177	5.50014	6.63482	6.49139	5.51712	6.00911	5.20205	5.18886	5.75511	5.81535	5.84779	5.56101	5.02754	4.62664	5.34291	5.109	5.99067	5.3817	5.90414	5.50014	5.24914	4.87277	4.66582	4.91643	5.07243
243804_at	MTMR7	0.810649	3.83502	0.000105467	0.00664505	4.01289	5.52113	4.14355	4.38631	3.77828	3.88108	4.28884	3.91468	3.67878	3.73762	3.62873	3.78017	3.71027	3.43205	3.7137	3.61279	3.62276	3.45043	3.6316	3.42769	3.35594	3.89804	4.13545	3.49167	3.64117
212435_at	TRIM33	0.810113	7.95304	0.00117709	0.0278002	8.76482	8.65803	8.78843	8.32285	7.55743	7.00193	7.90748	8.08904	8.80996	7.90159	7.54155	6.99704	8.3816	7.42627	8.14998	7.90446	8.07159	8.02779	7.48252	8.12544	7.76078	7.36329	7.64038	8.0216	8.13013
232845_at	CDH23	0.809399	5.5369	0.000164097	0.008892	5.87991	6.62048	6.29663	6.07018	5.56066	5.40055	5.38748	5.57216	6.14343	5.47075	5.40302	5.39925	6.27779	5.64292	5.68072	4.96709	4.97337	4.97326	5.0956	5.06552	5.13391	5.389	5.32064	5.25908	5.4392
233499_at	LRRC7	0.807847	3.12886	0.000933746	0.0244505	3.7539	3.01981	4.33752	4.11858	3.05998	3.08554	2.82453	3.6384	2.77064	4.31507	2.84635	2.94015	2.94879	2.75516	2.61653	2.88724	2.80001	2.94812	2.73863	2.83438	3.02952	2.84953	2.82861	3.2953	2.97923
223833_at	WDR55	0.804945	6.22173	0.000157167	0.00867988	7.03567	6.93558	6.49027	7.12999	6.10317	6.43532	6.26297	6.07449	6.21447	6.22249	6.16553	6.16477	5.65175	6.91638	6.32292	6.7381	5.8518	5.8409	5.84019	5.9113	5.57402	6.26913	5.79525	5.99372	5.60294
236532_at	C11orf87	0.804146	3.01655	5.07e-06	0.000767604	3.4252	3.02465	3.70176	4.61654	2.90437	3.02448	2.9689	2.88841	2.93204	2.78372	2.88291	2.83438	2.89559	2.82381	2.85776	2.79263	2.76361	2.73008	2.84707	2.86417	2.99708	2.93204	2.99236	2.94291	2.98738
227649_s_at	SRGAP2	0.800012	6.5015	0.0006074	0.0190969	6.82461	6.90853	7.74634	7.21455	6.28385	6.4882	5.93623	6.16911	6.66266	5.84852	6.2897	6.47224	6.33129	7.06928	6.56607	6.25902	6.99187	6.54656	6.53298	6.45256	6.11384	6.72939	5.37845	6.51924	6.20238
235333_at	B4GALT6	0.799651	8.70376	0.0011399	0.0272534	9.91388	8.81694	9.14002	9.63104	8.50391	8.65187	8.662	8.25472	7.72531	8.66566	8.90086	9.53533	8.88085	8.38924	8.04613	8.43601	8.61074	8.67848	8.7032	8.82634	9.00223	8.57173	8.34953	7.90728	8.79079
209401_s_at	SLC12A4	0.799598	5.90196	0.00217563	0.0394695	6.73542	7.19904	5.97078	6.38925	6.61578	6.39922	5.85109	5.60016	4.81065	5.61109	5.90399	6.06193	5.88268	6.32501	5.46261	5.80587	5.80128	5.8118	5.72368	5.33744	5.98966	5.90512	5.45633	4.96189	5.93718
239309_at	DLX6	0.798815	3.6144	4.75e-05	0.0038133	4.59421	3.72254	3.60055	5.22432	3.49084	3.49559	3.51513	3.52277	3.89533	3.39761	3.29473	3.49621	3.52297	3.33576	3.39926	3.60765	3.43268	3.70871	3.36925	3.4664	3.41297	3.42099	3.50188	3.43064	3.50103
242308_at	MCOLN3	0.798558	4.53787	0.00104555	0.0262194	5.07317	6.21795	4.96219	4.58132	4.46372	4.48836	4.70376	4.39966	5.51303	4.40727	4.41577	4.30163	4.80624	3.95365	4.22642	4.48358	4.64724	4.05377	4.26579	4.14881	4.04573	4.30446	4.39921	4.5158	4.06823
209667_at	CES2	0.798033	9.44798	0.00169205	0.0343022	10.661	9.8678	9.80666	10.1378	10.0256	9.73393	9.1864	9.3655	9.1219	9.73014	9.38706	9.73327	8.16311	9.13216	9.70911	9.33823	10.0051	9.2375	8.89614	9.32334	9.55018	9.08217	9.15731	8.79735	9.05064
235107_at	PIAS2	0.796384	6.35156	0.00159305	0.0331682	7.42116	7.13886	6.73225	6.78982	6.32981	6.1413	6.26202	6.20652	6.62373	6.32939	5.99328	6.20041	6.23071	5.58756	5.43526	7.57228	5.96364	6.13358	5.85034	6.35574	6.57171	6.44027	5.71637	6.3277	6.43528
212921_at	SMYD2	0.793541	4.07948	0.00133192	0.0300755	5.00304	5.63711	4.36638	3.97767	3.31759	3.95351	4.29894	4.07309	4.37626	3.97767	4.09969	3.67603	4.40666	3.78502	3.79469	4.32669	3.6144	3.51251	3.79647	4.01379	3.78251	4.08373	4.40721	4.35418	3.35207
236235_at	ITCH	0.793229	6.39092	5.86e-05	0.00441285	7.00145	7.39229	7.03072	6.80447	6.495	6.29582	6.00629	6.19581	6.61203	5.9601	6.3598	7.09833	6.02804	6.38854	6.1751	6.23684	5.99929	6.34449	6.60616	5.72532	6.17659	6.31781	6.04854	5.84986	6.62433
217687_at	ADCY2	0.791995	5.03357	0.00246108	0.042	5.92791	6.05672	4.98083	5.82993	4.82623	4.66588	6.30294	5.41191	5.34677	4.82623	4.26881	5.20783	4.64107	4.90675	4.77216	4.52387	4.75754	4.59336	5.3677	4.89489	4.51356	4.64729	4.725	4.98083	4.86327
201544_x_at	BCL2L2-PABPN1	0.791662	9.99008	0.000581582	0.0186389	10.854	10.8239	10.6893	10.2532	9.86572	9.81302	9.65572	10.645	9.97971	10.3967	9.64619	9.5154	9.8624	9.77268	9.96004	9.97744	9.52124	10.0213	9.35624	10.2946	9.38586	9.47613	10.7012	9.88626	9.39889
229984_at	DTWD1	0.791378	7.26355	0.00322757	0.0485091	7.80054	7.89282	8.11449	7.90537	7.65035	7.31348	7.14169	7.02332	6.17243	7.37042	6.36033	7.39648	7.02391	7.0028	7.33157	6.15387	8.01357	7.60181	7.15977	7.49371	7.37969	7.53043	6.82088	6.58996	7.345
223552_at	LRRC4	0.790777	6.15653	0.000273765	0.0121703	7.01335	6.50171	7.03976	6.72833	6.03849	6.15939	7.00917	6.59782	5.68677	6.02065	5.67289	6.43485	5.9095	6.02521	5.59269	5.54655	5.83646	5.95363	5.8955	6.41637	5.64052	6.24192	5.81223	6.13146	6.00815
204308_s_at	TECPR2	0.78632	8.4653	0.00200256	0.0377162	9.33058	9.01504	8.79848	9.35913	8.41087	8.74705	7.99883	8.26593	7.1558	8.69692	8.4605	8.54892	8.06676	7.71831	8.42248	8.1075	8.23747	8.63966	8.11674	8.97329	8.50408	8.04069	9.23853	8.64502	8.13388
239785_at	DZIP1L	0.78628	5.76432	2.29e-05	0.00224846	6.63631	6.90203	5.8709	6.28994	5.46797	5.7671	5.8709	5.40638	5.58331	5.6105	5.69636	5.24876	5.24227	5.95731	5.45274	6.1958	5.77825	5.49271	5.57076	5.59574	5.55349	5.57801	5.93727	5.96441	5.43876
217864_s_at	PIAS1	0.785608	9.11758	0.000148905	0.00836156	9.74783	9.61752	9.93991	9.80472	9.00401	9.40419	9.50942	9.27879	8.79607	9.39793	8.23437	9.1537	8.73676	8.4488	9.23338	8.2944	9.32666	8.91312	8.88992	9.12104	8.88658	9.10061	8.92175	9.08376	9.09438
200770_s_at	LAMC1	0.783628	8.20241	0.00146781	0.0317079	8.68261	9.1968	9.0097	8.55351	7.97897	8.19288	8.03324	8.23433	8.91685	7.73561	8.26222	8.36769	8.00901	8.22386	8.34839	9.14629	7.42765	7.77925	7.88718	7.56711	8.17141	8.17099	7.38987	7.74122	8.03352
203009_at	BCAM	0.782777	5.80228	0.000922312	0.0242673	6.50463	6.1326	6.57368	6.62832	5.78175	6.32682	5.91328	5.88637	6.12368	6.4937	5.79584	5.96918	5.36498	5.586	5.60166	5.03633	5.87869	5.08227	5.88525	5.28359	5.27161	5.26626	5.98396	5.11813	5.56832
205438_at	PTPN21	0.7819	5.27284	0.00174791	0.0349167	6.23207	6.08298	5.22155	6.18196	5.33893	5.0153	5.18942	5.30183	4.88276	5.38821	4.64164	5.38821	4.68598	4.78219	4.68455	4.77235	4.97799	5.63167	5.17962	5.28378	6.10976	5.30012	5.68642	4.41665	5.44512
223135_s_at	BBX	0.779299	9.93294	5.26e-06	0.000787593	10.7127	10.5112	10.3614	10.765	9.64388	9.63271	10.2019	9.89857	9.75707	9.81216	9.94627	9.55996	9.87568	10.2399	10.0939	9.3142	9.86079	9.59696	9.58623	10.1941	9.44659	10.0039	9.59169	9.97024	9.74664
239457_at	ATP8B3	0.776924	4.23015	0.00269376	0.044083	5.36858	4.02732	4.16146	5.9737	4.3185	4.381	4.15915	4.06587	4.2297	4.15064	4.18243	4.35981	4.27711	4.53136	4.16905	4.79601	4.06947	3.95264	3.61572	3.8946	4.0675	3.65702	3.87958	3.66101	3.80452
227252_at	LRP10	0.776483	7.07572	0.00307123	0.0472092	7.78375	7.59727	7.70737	7.8235	6.46351	7.13928	6.39622	6.9671	6.99574	7.97687	7.04691	6.4891	6.90366	7.25276	6.90588	7.95937	6.73425	6.96209	6.92648	6.91802	6.2141	6.9525	7.67344	6.8215	6.28244
40472_at	LPCAT4	0.776445	6.49031	0.000133898	0.00778818	7.19041	6.70156	7.22471	7.4534	5.94915	6.85487	6.20738	6.17733	6.70143	6.93802	6.46634	6.69983	6.42922	5.83992	6.977	6.13883	6.23771	6.25397	6.24727	6.23781	6.08365	6.41594	6.60542	6.13667	6.08981
231805_at	PRLHR	0.773992	3.42762	3.15e-06	0.000568533	4.29048	4.7868	3.49897	3.73486	3.47424	3.34016	3.31434	3.51688	3.43878	3.21771	3.32591	3.46876	3.18996	3.23556	3.22156	3.19799	3.34016	3.0894	3.32335	3.04462	3.27977	3.28887	3.41808	3.31322	3.34016
228525_at	LRP3	0.770446	5.57809	1.64e-05	0.00177467	6.41265	5.92866	6.3765	6.18324	5.64406	5.8758	5.61751	5.57971	5.35757	5.9178	4.92998	5.54165	5.7022	5.51995	5.25104	5.40976	5.33577	5.79384	5.28685	5.22407	5.1966	5.19924	5.76642	5.0362	5.36515
225010_at	CCDC6	0.76877	9.63127	0.00250861	0.042477	9.99468	10.7928	10.2131	10.1075	9.20508	8.95297	9.30343	9.58628	9.4393	9.48388	9.31161	8.85176	9.72782	10.2234	9.82745	9.3748	9.56294	9.59424	9.79355	10.5645	9.49554	8.93774	8.79985	9.65301	9.98454
207353_s_at	HMX1	0.768358	6.53766	0.000432017	0.0155296	6.85403	6.93782	7.20478	7.73571	6.73052	6.86483	6.71974	6.57377	7.1742	6.32989	6.46008	6.58214	6.73597	6.17822	6.48004	6.45909	6.63661	6.17456	6.14122	5.75222	5.9496	5.85362	6.39444	6.17081	6.34771
212642_s_at	HIVEP2	0.766284	7.87096	5.95e-05	0.00443514	8.74675	8.38059	8.26367	8.66753	7.84166	7.93846	7.8373	8.04788	7.77433	7.8391	7.67888	8.18986	7.26132	7.6049	8.00941	7.36015	7.64427	8.12527	7.30492	8.27493	7.8343	7.48195	7.22177	7.59835	7.84642
230074_s_at	LOC105371171	0.765919	4.25795	5.18e-06	0.00077956	5.21582	4.83862	4.40533	5.14553	4.10938	4.51582	4.24447	3.99399	4.13407	4.10532	4.16899	4.65133	3.9204	4.17527	4.07376	4.16351	4.01699	4.47334	4.04696	4.23704	3.93783	4.05121	4.2364	3.89104	3.69642
203331_s_at	INPP5D	0.76403	5.07532	0.000655542	0.020001	5.25843	6.90161	5.02098	5.68739	5.15915	4.94053	4.62264	4.97869	4.95289	5.00554	4.93187	5.00738	4.84694	5.21592	5.3058	4.53738	4.83186	5.08227	4.71507	5.30562	4.9513	5.04305	4.64592	5.24999	4.6847
202432_at	PPP3CB	0.762837	10.1782	0.000922899	0.0242711	10.7425	10.7344	10.7746	11.0244	10.5136	10.2497	10.5041	10.4126	10.0386	10.1784	9.97476	9.99894	10.0353	9.67443	10.2859	10.1165	10.2814	10.4889	10.1069	10.2812	10.2016	9.24373	9.39787	9.02844	10.1661
223325_at	TXNDC11	0.760972	8.12398	0.000861687	0.023328	9.05946	9.07666	8.07454	8.84213	8.2456	8.12992	7.4357	7.35642	7.70971	8.67299	7.60324	7.90357	7.72567	8.40737	8.24491	8.05429	8.11484	7.80438	7.72023	7.9871	7.78023	8.39875	8.57066	8.31894	7.86222
212121_at	TCTN3	0.760384	9.67196	0.00113011	0.0271717	10.5528	10.3157	10.5633	9.8108	9.99861	9.81845	9.76101	9.847	8.90516	10.4027	9.20969	9.33996	9.61869	9.76396	9.41845	9.47859	9.84255	9.34846	9.74942	9.38297	9.80153	8.87885	8.94275	9.18502	9.86247
203770_s_at	STS	0.759766	5.33661	0.000667877	0.0202212	6.13979	5.77402	5.75696	6.22849	5.77573	5.07185	5.24638	5.29669	4.79026	4.95846	4.87696	5.36089	5.29016	4.64316	5.22092	4.91664	5.36041	5.31859	5.03216	6.24848	5.72126	5.19871	4.90174	4.78103	5.50555
1557077_a_at	LOC105372966	0.757382	4.19985	0.00237432	0.0412114	5.19199	4.62245	5.24919	4.28057	3.96558	4.72368	4.35096	4.2258	4.10288	5.01678	3.99743	4.07122	3.53253	3.27139	4.34953	4.4255	3.839	4.20854	3.83476	3.52895	3.84361	3.58803	4.09626	4.29445	4.38516
225012_at	HDLBP	0.75622	8.0609	0.000841299	0.0230619	8.81962	8.49614	8.8576	8.61115	8.09897	8.11481	8.14242	7.40743	8.45249	7.36114	8.11672	8.77147	7.5629	8.28565	7.71953	8.31485	8.22349	7.30776	8.08865	7.55003	7.83722	7.9707	7.92192	7.40804	8.0819
203312_x_at	ARF6	0.75608	8.27958	0.00143785	0.031358	8.94135	8.97729	8.90746	8.83264	7.59765	7.88365	7.98626	8.86575	7.9227	7.63592	8.04868	7.85664	7.35664	8.42993	8.26699	7.95169	8.20791	8.39615	8.40924	8.69162	7.95694	8.19419	9.0501	8.61733	8.0047
1562645_at	LOC401176	0.75558	3.37512	8.07e-08	3.94e-05	4.47305	4.1412	3.97013	3.45486	3.33095	3.28167	3.22802	3.2713	3.23756	3.26071	3.15475	3.29674	3.30728	3.30728	3.2881	3.28626	3.30896	3.57366	3.12864	3.17746	3.30728	3.17891	3.12591	3.14777	3.13959
207242_s_at	GRIK1	0.755095	3.44081	4.29e-06	0.000690466	3.8717	3.60275	4.99186	3.83408	3.36819	3.28457	3.36317	3.3014	3.40378	3.34362	3.32812	3.47682	3.31975	3.25489	3.16087	3.30327	3.35556	3.48083	3.21186	3.2442	3.32734	3.24792	3.35259	3.32285	3.26836
228757_at	HSD11B1L	0.754943	6.63691	0.00174255	0.0348224	7.67093	6.75798	7.43739	7.21793	7.1321	6.96307	6.57874	6.23379	6.43706	6.48571	6.69793	7.20671	7.26037	6.11083	6.35257	7.10532	6.31027	6.16566	6.01831	6.1663	6.50307	6.03264	6.41238	6.0238	6.6418
235378_at	FAM161B	0.754776	5.6547	0.00015967	0.00872996	6.24196	6.16371	6.6297	6.11947	5.32231	5.32764	5.81154	5.65996	5.07065	5.68252	5.49867	5.69313	4.89099	5.30246	5.40302	5.18177	5.3738	5.69361	5.4969	5.9309	5.25854	5.81488	6.27338	5.57127	5.95467
222899_at	ITGA11	0.754008	5.88183	0.00171926	0.0345587	6.8803	5.86157	6.99218	6.32675	5.77116	6.09302	6.35215	5.80092	6.62382	5.68374	5.71463	5.69023	6.48375	6.06903	5.60166	5.4029	5.56622	4.99986	5.5541	5.78736	5.75704	5.51762	5.59258	5.43484	5.48831
1568781_at	UROS	0.753437	4.10899	4.35e-05	0.00356839	4.93164	4.52845	4.59134	4.91609	4.36633	3.99459	3.84314	4.34728	3.96525	4.06654	3.77828	3.75215	3.99759	4.07353	3.60399	4.2064	3.81339	3.82263	4.45137	3.70074	4.42969	4.02059	3.56959	4.40666	3.54758
222827_s_at	KLHL41	0.753184	4.51048	3.08e-05	0.00278673	5.23515	5.70837	4.71248	4.91661	4.56327	4.13789	4.78861	4.18382	4.44147	4.15165	4.42523	4.13062	4.20928	4.05659	4.88068	4.36207	4.35015	4.61043	4.73455	4.56303	4.50433	4.22574	4.05475	4.45728	4.35785
41386_i_at	KDM6B	0.752778	7.5515	8.08e-05	0.00547903	8.39837	7.94616	8.23847	8.15233	7.41758	7.4651	7.63571	7.65124	8.10715	7.37994	7.55396	7.50659	7.45168	7.37864	7.54265	7.64292	7.56124	7.26025	7.36788	7.14868	6.86192	6.81102	7.97082	7.0585	7.27868
204099_at	SMARCD3	0.746572	7.92674	0.000157672	0.00869021	8.61573	8.36946	8.91015	8.32009	8.39628	7.68583	7.57268	8.01149	7.66045	7.82156	7.37944	7.85584	7.69703	7.69278	7.85327	7.81594	8.22202	7.86547	7.44592	7.9102	7.42352	7.5148	8.68437	7.74939	7.69467
230880_at	KIAA1652	0.746376	5.45519	0.000721577	0.0211087	6.34411	6.2874	5.74532	5.95176	5.35391	5.39664	5.75572	5.68631	6.2074	5.35407	5.16915	5.45733	5.47216	5.11835	5.36705	5.81872	5.51632	5.24449	5.13263	5.10669	4.50421	4.63544	5.40381	5.21671	5.13412
215548_s_at	SCFD1	0.745739	9.55156	0.000690001	0.0205255	10.1261	10.2828	10.1701	10.1329	9.10119	9.32122	9.13238	9.95743	8.91366	9.68685	9.35117	9.14812	9.82357	8.88931	10.1119	9.06947	9.16142	9.85483	9.25826	10.0979	9.53446	9.13787	9.75834	9.17132	9.59651
230307_at	SLC25A21-AS1	0.744685	5.4315	0.000925057	0.024305	5.86511	5.95455	6.42335	5.98516	5.19337	5.36993	5.38282	5.80678	4.96533	5.81535	5.37585	5.26826	5.04144	5.23671	5.4319	4.95442	5.06707	5.84652	4.47828	5.63722	4.86261	5.40869	6.13301	5.26185	5.02203
229581_at	ELFN1	0.742205	4.57467	3.73e-07	0.000122722	5.24494	5.04017	5.3268	5.18056	4.62336	4.82717	4.29782	4.4352	4.85055	4.42448	4.55688	4.25268	4.23657	4.23351	4.76581	4.55121	4.2633	4.3863	4.49895	4.32848	4.27956	4.71602	4.49626	4.32458	4.2255
218299_at	C11orf24	0.740761	7.7422	0.00189183	0.0365111	8.57404	8.09789	8.26212	8.52372	8.10011	8.27508	7.87214	8.0056	6.51089	7.44025	7.83999	7.85151	7.52706	7.83999	8.02586	7.03163	7.85697	7.4267	7.57975	7.42673	7.74534	7.71076	6.97705	7.25426	7.79963
221762_s_at	PCIF1	0.734808	7.15142	0.00137679	0.0306126	7.97042	7.46994	7.74696	7.88731	7.06155	7.16782	7.27778	6.7357	7.61814	7.20451	7.5375	7.47795	7.20553	7.04768	7.20489	7.21175	7.51279	6.78765	6.44355	6.89286	6.06783	6.63254	7.26725	6.88689	6.46869
229969_at	SEC63	0.733407	7.88794	0.0034007	0.0498614	8.53781	8.23145	8.69058	8.55615	7.89387	7.99146	7.81272	7.74459	7.84643	8.53479	7.5874	8.0329	7.89387	7.11545	7.54339	8.39139	8.43756	7.84158	8.11709	7.7634	7.39797	7.50769	6.63387	7.1889	7.90612
209729_at	GAS2L1	0.733092	6.93258	0.000517834	0.0173088	7.55398	7.52681	7.62813	7.48458	6.95469	7.54957	7.12923	7.01212	6.83416	7.21201	6.5873	7.32134	6.69127	6.3573	6.509	7.04701	7.42916	6.63846	6.95529	6.49426	6.28883	6.5011	6.43217	6.4946	6.68202
219227_at	CCNJL	0.732957	6.36563	0.00158897	0.0331338	6.75791	6.98194	6.86138	7.32402	6.48836	6.31438	7.04011	6.73247	6.20343	6.08421	6.46938	6.05463	6.61759	5.94581	6.52315	6.19433	6.83224	6.03034	5.38507	6.10926	6.25638	6.19433	5.36993	6.23015	6.1399
222234_s_at	DBNDD1	0.731059	5.02517	0.000745275	0.0214699	5.83582	5.33454	5.44662	5.94004	4.98255	4.99722	5.22713	4.71479	4.45014	6.00199	4.87092	5.21841	4.69722	5.16103	4.88986	4.77417	4.82032	4.9729	5.00374	5.20182	4.78266	4.56767	4.91559	4.14612	4.67588
219597_s_at	DUOX1	0.729595	4.95807	5.62e-06	0.000827729	5.73095	5.03735	5.36993	6.14549	4.79683	5.14993	4.89912	4.87411	4.85623	5.06007	5.03838	4.98611	4.86007	4.52051	4.90788	4.71693	4.85764	4.66292	4.9548	4.72427	4.44246	4.85067	4.90415	4.76755	4.83741
225570_at	SLC41A1	0.728239	8.07343	0.000693874	0.0205847	8.45735	9.14726	8.44642	8.68957	7.8839	8.21333	8.15238	8.19799	8.32728	8.09405	7.71155	8.2446	7.61425	7.71563	7.93707	8.46436	8.81493	7.73007	7.27469	7.74807	8.0354	7.79593	7.75389	7.45035	7.93536
213656_s_at	KLC1	0.728191	9.32754	0.000335153	0.0135536	10.0182	10.0981	9.97325	9.66728	9.11125	8.92161	9.27655	9.43339	9.24749	8.94607	9.87172	9.40906	8.69732	8.56703	9.19367	9.36816	9.27987	9.65171	8.9339	9.44646	8.80649	8.85026	9.61449	9.61797	9.18703
205356_at	USP13	0.728142	8.44124	0.000249331	0.0115283	9.22344	8.69629	9.30328	8.98852	7.64508	8.73158	8.19594	7.87576	8.62884	8.66779	9.15134	8.12068	8.18572	8.47715	8.45586	8.34041	8.4665	8.18349	8.31792	8.34814	7.89714	8.18268	8.38284	8.34548	8.21921
222462_s_at	BACE1	0.727767	7.86269	0.00293305	0.0459683	8.31065	8.75248	8.53759	8.29532	7.69404	8.16757	7.20692	7.87507	7.09885	7.56888	8.23468	7.80373	7.50259	8.70379	7.57416	8.75922	7.4513	7.68548	7.79174	7.80515	7.79572	7.8474	7.28481	7.23498	7.58501
243463_s_at	RIT1	0.727214	6.88638	0.000448357	0.0158359	7.25512	7.55415	7.68517	7.49454	6.88206	6.08198	7.18398	6.99161	6.20464	7.0675	6.83357	6.95204	6.88118	7.27532	6.45282	6.56611	7.25138	6.68233	6.25779	6.90128	6.70562	7.13748	6.24633	6.84838	6.76721
218268_at	TBC1D15	0.725822	8.80865	0.000732295	0.0212743	9.3144	9.55805	9.88256	8.91834	8.71905	8.66958	8.53903	8.19143	9.08474	8.0862	8.62621	8.56705	8.9451	8.18819	8.89697	9.65549	8.40372	8.95593	8.56493	8.70126	8.68534	8.78638	8.69915	8.60813	8.96891
223618_at	FMN2	0.723584	3.4355	8.64e-06	0.00112254	3.85421	4.34285	4.21485	3.76132	3.25427	3.37788	3.05757	3.21538	3.95244	3.88738	3.21675	3.13377	3.23246	3.26564	3.21732	3.24231	3.11778	3.30013	3.21186	3.17913	3.26859	3.42192	3.5898	3.17878	3.39301
233525_s_at	LINC00475	0.723388	5.10012	3.67e-06	0.000636676	5.90207	5.33338	5.76592	5.82968	5.12176	5.23885	5.32741	5.16904	5.54672	4.94069	4.74317	4.96601	4.85471	4.85602	5.05916	5.02372	5.0734	4.93971	4.6191	5.00447	4.85076	4.9243	4.92078	4.82247	4.66962
1557176_a_at	C14orf37	0.722601	4.53199	1.54e-05	0.00169484	4.82266	5.65331	5.15119	4.92873	4.59176	4.68306	4.02565	4.67135	4.55239	4.89225	4.30462	4.48761	4.51275	4.14714	4.30442	4.57537	4.34444	4.31532	4.59343	4.11416	4.36764	4.01408	4.41986	4.45939	4.36714
204343_at	ABCA3	0.721326	6.93395	0.00240677	0.0415241	7.64216	7.76998	7.39911	7.3482	7.23524	7.12346	7.16778	6.93175	6.60422	6.83347	6.13686	7.5285	6.1363	7.34071	6.68526	6.71983	7.20099	6.91496	6.41026	6.77219	7.2277	6.37137	6.78203	6.0111	7.05531
213270_at	MPP2	0.717049	6.66866	0.000309286	0.0130379	7.38141	6.87823	7.20724	7.61706	6.69127	6.87529	6.54216	6.53585	6.73664	6.76421	6.48833	6.21873	6.75069	6.87905	7.09655	6.66847	6.89645	5.90677	6.66788	6.02289	6.46101	6.3335	6.04951	6.78852	6.25891
219020_at	HS1BP3	0.716852	8.36051	0.00098354	0.0251874	8.99598	9.17451	8.91648	8.76369	8.91585	8.50312	8.13095	7.97483	8.23728	8.24829	8.1837	8.82745	8.5833	7.97891	8.26574	8.77408	8.27437	8.35542	8.21181	8.01685	8.271	8.1204	7.61187	7.26441	8.41244
201919_at	SLC25A36	0.714541	9.90613	8.81e-05	0.00583462	10.517	10.3344	10.3	10.8739	9.55008	9.84569	9.70041	9.77219	10.4218	9.98121	10.1636	9.65263	9.58282	9.18728	10.1467	9.85766	9.50754	9.7618	9.60072	9.70541	9.60549	10.2737	9.60261	9.89419	9.81416
207998_s_at	CACNA1D	0.714506	5.12359	0.00167192	0.0340612	5.21619	5.64593	6.5145	5.51847	4.98592	4.90321	5.02426	5.60085	4.62058	4.86749	5.22069	5.7134	5.16301	4.68015	5.25522	4.69921	4.78871	4.46955	4.95869	4.95822	5.62374	4.81441	5.27691	4.55951	5.01088
209265_s_at	METTL3	0.712099	8.60726	0.00218612	0.0395651	9.21016	9.34627	9.20438	9.06088	8.31489	7.82364	8.00673	8.54595	7.98256	9.32171	8.69878	8.24743	8.5193	8.41086	8.48222	9.02404	8.17115	8.72997	8.44708	9.03189	8.02732	8.25918	9.2781	8.7207	8.31628
218629_at	SMO	0.709894	6.78039	0.000157458	0.00868718	7.60335	7.15205	7.2926	7.45882	6.7772	6.76905	6.86789	7.06138	6.83518	6.70952	6.84369	7.07068	6.57083	6.63481	6.41411	7.03072	6.86771	6.58596	6.57338	5.89361	6.13147	6.7772	6.13121	6.79475	6.66266
239822_at	LINC01354	0.709535	3.74374	0.00231686	0.0407313	4.47185	4.27728	3.61045	4.99943	4.16624	3.57936	3.56736	3.36162	3.85513	3.20955	3.24651	3.97666	3.39626	3.06382	3.23832	4.16624	3.62083	3.77352	3.3325	3.62064	3.5521	3.56552	4.37743	3.503	4.06195
213883_s_at	TM2D1	0.709418	9.88948	0.00102615	0.0259228	10.4897	10.4631	10.618	10.3707	9.87771	9.33747	10.2056	9.73315	10.0438	9.52227	9.54263	10.4729	10.041	9.23286	9.29029	9.75637	10.4356	10.0166	9.26351	9.9025	9.85592	9.71919	9.24916	9.62578	10.1712
211945_s_at	ITGB1	0.708442	12.4279	4.85e-05	0.00386997	12.9553	12.9345	13.1332	13.069	12.4953	12.7398	12.526	12.3804	12.2349	12.693	12.399	12.8025	12.1775	11.8536	12.2798	11.8825	12.1891	12.3191	11.9125	12.2173	12.7214	12.2701	12.3813	12.2245	11.9063
206516_at	AMH	0.708015	4.16835	1.87e-07	7.56e-05	4.87786	4.81393	4.97663	4.38391	4.17657	4.09608	4.01934	3.95389	4.27337	4.02573	4.18262	3.96061	4.22237	4.18018	3.93156	4.44091	3.77741	3.92298	4.08515	4.02257	3.88142	4.20961	3.99105	3.87421	3.92884
223981_at	NIN	0.704029	3.92602	3.14e-06	0.000568411	4.34834	4.91418	4.66775	4.13935	3.73479	3.84191	3.78825	4.11303	3.87493	3.7208	3.62656	3.86572	3.5662	3.96409	3.56948	3.77321	3.66477	3.8875	4.32007	3.96232	3.87286	3.67554	3.5451	3.9018	3.81188
228449_at	MORC2	0.700913	4.4252	5.36e-05	0.00411892	4.87846	4.92028	5.3398	4.91735	4.15413	4.25228	4.38016	4.7982	4.37626	4.27716	4.34827	4.01578	4.03892	4.23888	3.99867	4.40535	4.57334	3.77906	4.32691	4.67762	4.43858	3.97731	4.32603	4.87702	4.31428
212457_at	TFE3	0.700694	10.117	0.000846789	0.0231144	10.6269	10.6756	10.6114	10.9085	10.362	10.1228	10.6211	10.4501	10.2689	9.9169	9.75493	10.4198	9.67559	9.91215	10.1089	10.1518	10.3939	9.71685	9.24392	9.97629	9.9848	9.80886	10.0246	9.19726	9.99165
221498_at	SNX27	0.700519	8.1831	1.34e-05	0.00153109	8.62102	9.12365	8.58599	8.75547	8.16423	8.15972	8.13522	8.09166	8.04066	8.32626	7.6053	8.53857	8.1526	8.16423	8.04964	7.95669	8.24199	8.16423	7.59711	8.16867	8.16038	7.8947	7.84083	7.70772	8.33086
49329_at	KLHL22	0.698255	7.60402	0.000982367	0.0251874	8.327	8.26128	8.25576	7.91817	7.20244	8.34354	7.55854	7.85585	7.13354	8.02107	7.33191	7.28994	7.16164	7.49096	7.10704	7.24579	7.65518	7.46584	7.59978	7.5221	7.1544	7.91835	6.7988	7.6125	7.86907
230706_s_at	CAMK2N2	0.698217	5.11488	0.000265558	0.0119501	5.8655	6.0226	4.9995	5.91793	5.10483	5.07268	4.82684	4.91454	4.87444	4.99587	5.08227	4.91382	5.10837	4.92393	4.7763	4.69559	4.80614	4.76653	4.91248	4.82642	5.1822	5.8614	4.82228	5.54774	5.05182
231567_s_at	CCDC62	0.697703	4.88867	6.3e-06	0.000890734	5.64727	6.09483	5.12929	5.02756	4.94446	4.86097	5.21302	4.68081	4.80431	4.90405	4.78884	4.89521	4.81785	4.64725	4.75534	4.78753	4.81785	4.60123	4.74333	4.73058	4.6467	4.58991	4.63201	4.80973	4.64679
221452_s_at	TMEM14B	0.696845	9.76992	0.0026519	0.0438441	10.0767	10.5884	10.1275	10.6285	10.1742	9.70046	9.74519	9.41699	9.16588	9.92438	9.95559	9.69175	8.85556	9.5708	9.71985	9.01196	9.57421	9.91838	10.0028	9.53281	9.80042	9.44456	10.6064	9.15775	9.85706
230350_at	TIAL1	0.695736	7.3231	0.00338062	0.0496777	7.84859	7.53678	8.18281	8.06189	6.76266	7.14775	7.22002	7.73528	6.57632	8.08912	7.28668	7.01695	7.86942	7.08732	7.48244	7.19893	7.73149	6.97172	7.10697	7.13504	6.87449	6.31384	7.28722	7.33645	7.2173
214348_at	TACR2	0.693463	4.80432	0.00219911	0.0397004	5.43387	4.70563	5.04269	6.36513	5.23349	4.87722	4.87258	4.71967	5.27881	4.9611	4.67429	4.79466	4.77111	4.68939	4.76768	4.33849	4.35151	4.24903	4.86128	4.37578	4.48147	4.54712	4.58945	4.16146	4.96505
224012_at	ANKRD20A1	0.692568	3.22297	0.0024066	0.0415241	2.96464	4.83965	3.97967	3.43494	3.45245	2.93789	2.82678	2.75875	3.75356	3.0348	3.34012	3.05012	3.21214	3.0982	2.95936	3.65058	2.9649	2.90535	2.84636	3.16612	3.08995	3.27948	3.2563	2.99179	2.78033
238543_x_at	MDGA1	0.692106	5.97579	0.000247634	0.0114741	6.83652	6.1318	6.35068	6.90961	5.99132	6.01511	6.19413	6.19092	6.3092	5.89901	5.93356	6.00941	5.95662	5.87399	6.17501	5.67533	5.95248	5.5657	6.24747	5.30449	5.7598	5.52353	5.60648	5.56218	5.42027
228788_at	YPEL1	0.691463	4.43607	0.0022488	0.040207	4.93235	5.47216	5.08106	4.58204	3.92892	3.67394	4.34555	4.46566	4.26268	5.19752	4.47399	3.7953	3.58337	4.67142	4.29039	4.8893	4.38689	4.62727	4.53225	4.4152	4.01578	4.4233	4.18439	4.32313	4.34797
240578_at	LINC00836	0.691089	3.58192	2.8e-05	0.00260562	3.94755	4.63455	3.65652	4.41111	3.58438	3.57716	3.54362	3.55761	4.0564	3.41762	3.40336	3.70694	3.42743	3.46523	3.45133	3.246	3.09946	3.62682	3.54362	3.60095	3.33974	3.18167	3.36191	3.2831	3.42391
230046_at	SPRED3	0.689978	6.77634	5.91e-05	0.00442848	7.49051	7.18184	7.42032	7.33099	6.90211	7.3033	7.12191	6.56477	7.15501	6.45801	6.5976	6.87043	6.65869	6.41004	6.88053	6.59831	6.72608	6.40535	6.42509	6.37592	6.36648	6.60915	6.68918	6.48919	6.37757
206213_at	WNT10B	0.687856	5.8045	0.00262158	0.0435798	6.63904	6.0388	6.26048	6.59088	5.65515	5.95395	6.12215	5.99019	6.20583	5.55629	5.87037	5.73819	6.12565	5.68951	5.91437	6.55804	5.87037	5.35378	5.50251	5.50376	5.13405	5.17276	5.36993	4.99674	5.29973
228820_at	XPNPEP3	0.687123	4.55541	0.00206263	0.0383456	5.04289	4.8172	5.17806	5.49224	4.28937	4.44101	4.73257	4.47589	4.37791	5.63874	4.38627	4.0505	4.12694	4.31027	4.32005	4.8327	4.45559	4.48479	4.48479	4.71082	3.62773	4.48479	4.24834	4.10346	4.77245
213066_at	RUSC2	0.686633	7.94343	0.000350031	0.0138839	8.46373	8.70359	8.42327	8.49023	7.81953	8.09947	8.42746	7.99269	8.10742	8.0982	7.75361	8.17096	7.29083	7.69065	7.97923	8.13198	8.27513	7.55988	7.3344	7.38427	7.66512	7.45964	7.57409	8.00283	7.68765
226288_s_at	NLGN2	0.685423	7.30496	0.000855014	0.0232461	7.88963	7.62582	7.96365	8.04374	7.22208	7.67428	7.22264	6.83	7.60452	7.00718	7.25926	7.71395	7.34797	6.9278	7.42133	7.70173	7.12596	6.48144	6.73014	7.2785	6.937	6.82366	7.33486	7.62905	6.82771
225733_at	B3GALT6	0.685021	6.75126	0.00332316	0.0492864	7.61888	7.06094	7.44437	7.1825	6.7897	6.38491	6.26085	6.79481	5.88105	6.64632	6.69631	7.11199	6.83753	6.15614	6.3252	7.57838	6.99692	6.63846	6.70367	7.26821	6.8605	6.21002	6.064	6.73267	6.53706
216215_s_at	RBFOX2	0.68496	10.2315	0.000600596	0.0189615	10.8458	10.8106	10.6874	10.8839	9.4614	10.3323	10.7808	10.264	9.81622	10.5345	10.0924	9.86019	10.4185	9.83961	9.8861	10.3935	10.505	10.0975	10.1691	10.3669	9.72713	9.58758	9.78257	10.3168	10.3289
202812_at	GAA	0.684454	7.79026	0.00038571	0.0145892	8.55913	8.44448	8.64013	7.81707	7.5878	7.87605	7.60141	8.12555	7.71647	7.83251	7.57091	8.43037	7.59664	7.78842	7.78304	8.03363	7.4279	7.74672	7.29807	7.69509	7.68373	7.73183	7.22526	7.13265	7.41167
1558675_s_at	NEMF	0.684166	7.5882	0.00226383	0.0403292	8.29543	8.28994	8.17891	7.88731	7.4644	7.26862	7.40981	8.46816	7.31168	7.08858	7.25247	7.22753	7.03421	7.05036	7.42133	7.63851	7.31977	8.18381	7.28985	8.29423	7.45916	7.08079	7.54293	7.64317	7.60398
202866_at	DNAJB12	0.684015	8.34971	0.000189416	0.00977936	9.15196	8.98262	8.69649	8.86606	8.66244	8.63052	8.26853	8.36793	8.33402	8.4086	8.2623	7.79376	8.27509	8.33998	8.39043	8.02767	8.13178	8.24374	8.40663	8.39929	8.60566	7.77707	7.39253	8.07279	8.25485
238870_at	KCNK9	0.683865	4.34021	7.27e-05	0.0050692	4.4601	4.7263	5.87204	4.60019	4.32359	4.34189	4.2904	4.16804	4.34159	4.20699	4.31917	4.37632	4.23195	4.37632	4.37657	4.006	4.31257	4.35276	4.22913	4.10607	4.10028	4.11976	4.31136	4.02873	3.92712
232677_at	SYT11	0.682635	4.30696	0.000661357	0.0201111	4.93164	5.39682	4.47932	4.71374	4.15064	4.31275	4.70664	4.29643	5.04763	4.34257	4.45437	4.42649	4.1511	3.80099	4.20952	3.97066	4.5657	3.9957	3.83446	3.84295	4.04784	4.02728	3.84079	4.09535	4.03274
219175_s_at	SLC41A3	0.681992	8.68067	0.00189259	0.0365129	9.28853	9.14658	9.24793	9.33112	8.97637	8.38321	9.17574	9.22291	8.37929	9.36783	8.35418	8.74074	7.96442	8.29604	8.44046	7.92634	8.8618	8.75966	8.53493	8.4329	8.26362	8.40788	8.72616	8.13787	8.65017
213282_at	APOOL	0.681755	8.62214	0.000349656	0.0138839	9.14956	8.89907	9.46211	9.26852	8.71117	8.52295	8.67122	8.74615	7.8022	8.51894	8.26653	8.76049	7.87858	8.5153	8.36217	9.04178	8.52185	8.55805	8.78323	8.58423	8.75056	8.57355	8.35459	7.99997	8.85069
209280_at	MRC2	0.68145	7.53704	0.000448707	0.015838	8.31995	7.95802	8.10859	8.05127	7.67931	7.96072	7.86455	7.72083	7.80643	7.47548	7.28477	7.89217	7.33505	7.07295	7.54882	7.52211	7.65732	6.91633	6.89691	7.16572	6.9758	7.17588	7.38413	7.5248	7.12809
242282_at	ZFPM1	0.681322	7.30098	0.00250582	0.0424692	8.3248	7.68377	7.83504	7.64954	7.59233	7.1955	7.38042	7.62536	7.07897	7.70075	6.34559	7.45553	7.30569	7.45897	7.34536	7.32713	7.25779	7.13328	6.69485	7.30666	7.2074	6.26503	7.44308	6.66902	7.24258
1569001_at	BMP1	0.677971	5.84424	0.000128468	0.0076013	6.77015	6.15531	6.06009	6.66941	5.80375	6.06226	6.12061	5.78549	6.20522	5.77482	5.76248	5.80375	5.80677	5.68705	6.10616	6.00306	5.80677	5.30572	5.47645	5.61407	5.47277	5.29702	5.50577	5.4891	5.56207
226741_at	SLC12A6	0.677569	6.75844	0.0010162	0.0257607	7.56911	7.17377	6.77696	7.79057	6.52028	6.95214	6.49985	6.86902	6.75645	7.27531	6.90215	6.41425	6.54812	6.28522	7.12283	6.29764	6.79923	6.77464	6.67414	6.65876	6.73336	6.39508	5.78117	6.7311	6.65995
218508_at	DCP1A	0.677552	8.42558	0.00103858	0.0261078	9.10174	9.25591	8.87824	8.74302	8.43022	9.02067	8.09067	8.84206	8.59456	7.9117	8.26561	8.73712	7.78587	8.56241	8.47755	8.69261	7.93492	7.69916	8.3977	8.05133	8.27656	8.00541	8.45182	8.29501	8.1377
202764_at	STIM1	0.677414	7.11768	0.00222684	0.0399453	7.54925	6.98459	8.01125	8.20174	6.98396	7.09705	7.25511	6.60276	7.21043	6.26328	7.20125	7.0189	7.35934	7.22194	7.38369	7.23953	7.56312	6.94148	7.25952	7.06802	6.82483	7.01484	6.77627	6.46042	6.4494
230721_at	C16orf52	0.676486	5.64537	0.00269622	0.0440969	6.27469	6.60266	6.10989	5.86721	5.60271	5.40946	5.25541	5.43856	6.73917	5.65089	5.50989	5.60271	5.49272	5.37791	5.0949	6.07015	5.14715	5.11707	5.02754	5.5447	5.42567	5.8711	6.02047	5.38178	5.49972
235544_x_at	FAM171A2	0.676375	5.37112	0.00145397	0.0315333	6.08178	5.69921	6.09059	5.88554	5.84001	5.77421	5.53499	5.78058	4.99888	5.27456	5.5445	5.41599	5.14716	5.0075	5.43526	5.16631	5.62919	5.03678	5.67094	5.06732	5.28808	4.74867	4.75774	4.65537	4.74692
214344_at	LINC00950	0.675953	4.50624	1.58e-07	6.69e-05	5.25452	4.90211	5.41566	4.72387	4.38548	4.58587	4.42898	4.39601	4.3817	4.45663	4.34869	4.45663	4.27109	4.08276	4.16654	4.38216	4.62322	4.48888	4.24882	4.45663	4.4249	4.43289	4.4943	4.3347	4.51296
214226_at	PRSS53	0.674805	6.27064	3.76e-05	0.00321653	6.83237	6.68278	6.85141	6.98333	6.26092	6.11181	6.43634	6.27618	6.81559	6.17111	6.05915	6.29913	5.74437	6.16279	6.28731	6.5097	6.29547	6.11881	5.6501	5.95436	6.07418	6.07761	6.0256	6.28079	5.80476
204650_s_at	APBB3	0.671216	6.9947	0.00111449	0.0270429	7.91216	7.33983	7.24694	7.73515	6.86491	6.34232	7.02922	7.22849	7.25699	6.58874	6.49551	6.9736	7.4819	6.59498	7.15929	6.99316	7.2906	6.98633	7.18155	6.99215	6.72087	6.22407	6.45574	7.10451	6.66841
212617_at	ZNF609	0.669745	6.15734	0.00145178	0.03151	6.66155	6.86019	6.38541	6.97256	5.82172	6.1392	6.11098	6.42905	5.86998	5.87244	5.53272	6.57903	6.20684	6.07956	5.86484	5.25717	6.84649	6.02783	6.17144	5.99398	6.38876	6.1453	5.50532	5.98015	6.23099
224897_at	WDR26	0.66937	8.92357	0.00197125	0.0373581	9.19529	10.2038	9.30601	9.23826	8.93997	8.23933	8.95418	8.80358	8.75777	8.12106	8.856	8.89975	9.54618	8.70156	8.66961	9.42039	8.66426	9.13789	8.72128	8.96205	9.12327	8.48376	8.78844	8.41882	8.93678
205555_s_at	MSX2	0.666089	4.71538	0.0016913	0.0342996	5.16002	5.45663	5.81793	4.66501	4.85285	4.51931	4.67216	4.55899	4.47915	4.70389	5.07097	5.18546	5.05357	4.02257	4.96045	4.31611	4.37015	4.07662	4.27773	4.45435	4.59598	5.06951	4.36413	4.46934	4.7117
221010_s_at	SIRT5	0.662917	5.33616	6.76e-05	0.00483311	5.86487	5.94536	5.90133	5.86046	5.2354	5.02328	5.18365	5.25541	5.78961	5.51209	5.06949	5.25196	5.06707	5.08893	5.0216	5.25541	5.05135	5.27006	4.78447	5.25895	4.97675	5.59527	5.88328	5.31049	4.94738
205320_at	APC2	0.662123	5.92787	3.73e-06	0.000643749	6.40059	6.24907	6.71722	6.56933	5.94668	6.15704	5.92111	5.89065	6.04218	5.78572	5.7968	5.77438	6.10368	5.7386	5.79505	6.20693	5.71829	5.85665	5.67382	5.70255	5.46498	5.94576	5.67274	5.46644	5.6005
31837_at	LMF2	0.661249	8.67479	0.000799373	0.0223673	9.21002	9.41794	9.0343	9.2587	8.31776	8.92116	9.05126	9.21956	8.3637	8.75126	8.01603	8.55885	8.52763	8.85512	8.44415	8.78496	8.9807	8.49825	8.31287	8.71061	8.03262	8.19679	8.13898	8.83012	8.43643
239139_at	CPNE9	0.65912	5.01971	3.9e-06	0.000656761	5.70495	5.45676	5.37904	5.75276	5.08394	5.05312	4.90969	4.6683	5.13705	5.32353	4.81594	4.9269	4.64489	4.89918	4.89286	5.24051	4.97433	4.65087	5.19394	4.8835	4.73752	4.58862	4.95893	4.73955	4.87617
207589_at	ADRA1B	0.658667	4.00684	0.00201484	0.0378172	4.26861	4.43947	4.93229	4.60012	5.08141	4.41061	3.95457	4.19303	3.57533	3.95457	3.69353	3.72627	3.76243	3.74345	3.35727	3.67172	3.64832	3.97694	3.95457	3.85529	4.21053	3.80498	3.64902	4.1144	3.59226
1564334_at	LINC00304	0.657064	4.59392	1.12e-06	0.000273749	5.26161	5.49159	4.9553	4.87492	4.66568	4.61817	4.64379	4.45415	4.45908	4.80619	4.16146	4.50391	4.47351	4.38504	4.4752	4.39338	4.50062	4.40358	4.54779	4.15465	4.47356	4.38652	4.78477	4.56096	4.41259
217509_x_at	GRIK5	0.657055	7.82461	0.000646056	0.0198444	8.40893	8.25546	8.26406	8.57769	7.95871	8.04327	8.13021	8.08916	8.23123	7.88527	7.74151	8.14516	7.71263	7.31674	7.84593	7.43976	7.98236	7.74513	7.26471	7.53456	7.28884	7.49221	7.6829	7.08661	7.49221
211692_s_at	BBC3	0.653814	6.84682	0.00111738	0.0270503	7.83728	7.00008	7.40086	7.34588	7.03941	6.85628	6.89733	6.93667	7.56213	7.08842	6.47998	6.9239	6.32836	6.50907	6.79865	6.44497	6.87744	6.6972	6.19685	6.38117	6.53333	6.51753	7.21286	6.74335	6.5615
207818_s_at	HTR7	0.653578	3.56662	4.43e-06	0.000702597	4.0341	4.40998	3.63798	4.38046	3.33106	3.63505	3.46295	3.3141	3.3901	3.8151	3.27549	3.54584	3.67842	3.43594	3.42469	3.27354	3.4512	3.76299	3.52027	3.27473	3.33297	3.53445	3.41309	3.23461	3.59649
202857_at	CNPY2	0.653517	10.6682	0.000305337	0.0129513	11.3805	11.0534	11.2268	11.2077	10.646	10.73	10.4759	10.8699	10.391	11.3036	10.0644	10.3002	10.7968	10.248	10.74	11.1799	10.6677	10.4579	10.3913	10.3511	10.1898	10.547	10.6097	10.4019	10.4733
225851_at	CHURC1-FNTB	0.652856	8.16697	0.00329631	0.0491079	8.83102	8.72684	8.65076	8.65284	8.2002	7.97612	7.86729	7.81626	7.18807	7.59795	8.76774	8.13853	7.70915	7.74101	8.12393	8.67436	7.99014	8.62252	7.99493	8.84504	7.91557	7.83388	8.16814	8.01795	8.12393
207081_s_at	PI4KA	0.649703	8.32549	0.0028365	0.0450405	9.0309	9.16546	8.5884	8.70022	7.61971	8.10677	8.904	8.79895	7.73853	8.57461	8.19455	8.00907	8.5141	7.90773	8.05876	8.58462	8.52804	8.15	8.45224	8.07322	7.88963	8.30216	7.44398	8.34133	8.46032
230062_at	RIMBP3	0.649116	5.75387	5.16e-07	0.000152511	6.27624	6.306	6.26871	6.34556	5.43481	5.74128	5.77113	5.71979	5.76907	5.78763	5.45677	5.6199	5.85215	5.60195	5.70308	5.71979	5.60166	5.5485	5.78856	5.67851	5.39369	5.85493	5.85934	5.63766	5.11001
220611_at	DAB1	0.648021	4.48422	0.000604808	0.0190264	4.90881	5.63151	4.97298	4.60094	4.40998	4.94975	4.444	4.35981	4.71012	4.46359	4.26292	4.37932	4.40998	4.98378	4.40807	4.12952	4.42586	4.09431	3.97732	4.30873	4.17977	4.21493	4.75046	4.24211	3.88695
203067_at	PDHX	0.646795	9.15663	0.00183777	0.035937	9.50824	9.96562	9.40133	9.92458	8.85564	9.26352	8.74752	8.99452	9.01238	8.45392	9.61554	9.54216	8.81161	9.07432	9.39367	9.31768	8.83099	8.94589	9.87369	8.88538	9.03574	9.06416	9.13831	8.79163	8.46778
233106_at	FRMD6-AS1	0.646593	4.20945	0.00021859	0.0106614	4.63991	4.82256	5.01199	4.53591	3.96363	4.30608	4.32149	4.79609	4.39721	3.87984	4.05351	3.90109	3.81261	4.10281	4.26626	4.61309	3.81941	3.85506	3.7689	4.3595	3.91738	3.9448	4.21835	4.14049	3.7884
1552557_a_at	ZDHHC15	0.64582	4.94123	0.000314459	0.0131463	5.33223	5.65509	5.19706	5.75047	5.0859	4.58503	4.67216	4.60486	4.67651	4.71056	5.11776	5.1061	4.45477	4.54899	4.92593	5.36828	4.82402	5.11032	4.92593	4.90374	4.84234	4.80884	4.69574	4.24223	5.38579
237437_s_at	ADARB2	0.644742	5.08713	0.000375587	0.0143905	5.73488	5.12812	6.06107	5.59078	5.81739	4.95875	4.984	5.11939	4.84459	4.79308	4.94801	5.09703	4.94264	4.68039	4.79519	5.05745	4.79199	4.80216	4.72794	5.04509	4.85735	5.34615	4.89003	5.44619	4.71858
225433_at	GTF2A1	0.643797	8.88945	0.000750595	0.021523	9.37376	9.30607	9.60947	9.43167	8.25625	8.4177	8.7321	8.51207	8.58123	8.5414	9.62082	8.48421	9.00275	9.00561	9.02822	9.08345	8.68327	9.107	8.82273	9.19954	8.51645	8.61548	8.49805	9.0843	8.72275
206179_s_at	TPPP	0.643009	5.16005	0.000719376	0.0210943	5.72003	5.76491	5.65905	5.65673	5.12813	5.12188	5.12188	5.2653	5.91206	5.58923	5.21278	5.01202	5.36993	4.82683	4.97076	5.17129	4.76483	4.93409	4.77568	4.70562	4.64978	4.81027	5.44087	4.61432	4.80303
1560503_a_at	TFAP2A-AS1	0.641648	4.10266	0.000475274	0.0164779	4.80985	4.74781	3.9564	5.05253	3.98672	3.921	4.08292	3.94138	4.54969	3.80583	3.64075	4.12159	3.83222	4.09792	3.6204	3.71192	3.75811	3.92228	3.96405	4.50466	3.90254	3.99735	4.43764	4.23691	3.96415
213242_x_at	CEP170B	0.639563	7.69178	1.72e-07	7.12e-05	8.19676	8.29298	8.13322	8.29311	7.6356	7.36994	7.72377	7.79665	7.60685	7.62355	7.68541	7.61573	7.44056	7.38818	7.61845	7.67764	7.72475	7.6458	7.57413	7.77669	7.4616	7.55508	7.45172	7.84865	7.15777
210589_s_at	GBAP1	0.636956	8.31619	0.00193007	0.0368845	8.83173	9.03282	8.68861	8.85177	8.66977	8.56409	7.83911	8.30014	7.42207	7.91477	8.43273	8.65429	7.75517	8.46601	7.86694	8.25507	8.53293	8.87593	8.00151	8.43289	8.25271	8.02227	7.93186	7.97682	8.33274
242810_x_at	LOC101930026	0.636665	6.263	0.000581576	0.0186389	6.77533	6.45675	6.95372	7.00538	6.43752	6.52571	6.42943	6.44909	6.80131	6.063	6.11366	6.2985	6.48374	5.94231	6.44293	6.27807	6.2033	5.66916	6.01061	6.06684	5.69045	5.88766	5.87095	5.82519	5.89436
221449_s_at	ITFG1	0.635442	9.82395	0.00177777	0.0353109	10.7444	10.099	10.4892	10.0983	9.68887	9.8608	9.50407	9.8119	9.08552	9.83533	9.8119	9.6798	9.40619	9.5724	9.75349	9.22286	9.37613	9.92382	9.85724	9.88474	9.85868	10.7083	9.59039	9.54034	10.1951
207383_s_at	RHBDL1	0.633542	4.09952	3.02e-06	0.000556282	4.73191	4.5479	4.77197	4.47498	4.17759	4.09608	3.9522	3.93709	4.34996	3.99234	4.00294	4.33084	3.91104	4.02257	3.72587	4.16739	3.7839	4.12341	3.63222	3.97871	4.18309	3.76013	3.88657	4.16402	3.78317
210239_at	IRX5	0.630029	4.01874	8.07e-07	0.000217459	4.73591	4.30567	4.33302	4.81727	4.00682	3.88907	3.69185	3.92658	4.07011	3.89073	3.6523	4.10647	3.83987	4.12194	3.88301	3.6887	3.87707	3.83991	3.78017	3.85523	3.86543	3.90765	4.11729	4.09857	4.16794
239248_at	SDCBP2-AS1	0.628959	5.35492	5.48e-07	0.000161072	6.07816	5.76904	5.77145	5.91435	5.44909	5.46383	5.36442	5.34447	5.00418	5.1035	4.93757	5.44609	5.13279	5.19315	5.34083	5.03939	5.31255	5.41852	4.98439	5.15724	5.18782	5.39253	5.31181	5.3443	5.41164
241640_at	BCAP29	0.628494	5.87981	0.000367088	0.0142142	6.53417	5.90038	6.36738	6.82903	5.91538	5.84027	5.82304	5.78393	6.24554	5.67782	5.8518	5.94536	6.15991	5.42914	6.18355	5.64416	5.78549	5.82384	5.52248	5.57511	5.58541	5.61238	5.94604	5.89369	5.11986
208689_s_at	RPN2	0.62796	11.7432	0.00019133	0.00980408	12.293	12.112	12.343	12.3348	11.7818	11.57	11.5115	11.7756	11.0515	11.6105	11.6171	11.7751	11.4776	12.0077	11.6578	11.9488	11.733	11.7027	11.6306	11.5271	11.6765	11.8947	10.8408	12.049	11.6578
1554182_at	TRIM73	0.627829	3.8367	0.000906062	0.0240014	4.72225	4.38122	3.97266	4.38016	3.77321	3.81722	3.83535	3.63032	4.844	3.65289	3.34249	3.61878	3.79812	3.31862	3.89179	3.77321	3.79808	3.59902	3.53556	3.47169	3.7012	3.68496	4.09176	3.72908	3.55377
396_f_at	EPOR	0.62562	8.02908	0.000205405	0.0103412	8.54959	8.44118	8.69497	8.53269	8.3773	8.25594	8.09137	7.77513	8.2212	8.19593	7.90939	8.26279	8.12325	7.9054	8.02128	8.03036	8.03506	7.67929	8.17058	7.65429	7.63985	7.49064	7.61002	7.48124	7.57838
229385_s_at	TINCR	0.625338	3.94011	0.00267901	0.0439518	4.39919	4.62361	4.08576	4.753	3.96224	3.69	3.95861	3.81428	5.04626	3.65635	3.89452	4.0626	4.1581	3.3232	3.89729	3.78733	3.89452	3.53685	3.78298	3.54821	3.42071	3.88761	3.74	3.45015	4.12931
215930_s_at	CTAGE5	0.622232	4.47698	0.00121273	0.0283358	4.76684	5.02243	5.06381	5.14553	4.00761	4.28311	4.13789	4.40262	4.29968	4.35564	4.02499	4.37136	5.33052	4.28855	4.52437	4.46124	4.06753	4.40262	4.44024	4.6309	4.03809	4.18138	4.43724	5.1299	4.1104
219732_at	PLPPR1	0.621785	3.27602	0.001854	0.0360882	5.04197	3.71708	3.21683	3.2174	3.29209	3.37653	3.21084	3.28619	2.93937	3.0773	3.17823	3.1974	3.28198	3.31192	3.1045	2.99939	3.16952	3.34563	3.21186	3.18269	3.1974	2.99721	3.22427	3.1974	2.92554
220284_at	DKKL1	0.620417	5.74109	9.41e-06	0.00119374	6.39008	6.0822	6.58705	5.98962	5.6906	5.94605	5.57679	5.36787	5.65231	5.77809	5.5782	6.03563	5.36529	5.60585	5.56267	5.52866	5.72852	5.61984	5.31321	5.6476	5.5732	5.93619	5.84296	5.52773	5.601
230271_at	ONECUT2	0.617333	5.03615	0.000330998	0.0134582	5.35976	5.41985	5.63219	5.80705	5.29046	5.03636	5.07697	4.94801	5.23077	4.76854	4.90113	5.28618	5.51188	5.23982	4.80979	5.071	4.86976	4.87468	4.78687	4.40998	4.92854	4.35463	4.7107	4.87711	4.70174
208565_at	MC5R	0.617073	3.63374	0.000127126	0.00753866	3.87137	4.34399	4.82623	3.56674	3.77828	3.89467	3.43973	3.60354	3.4057	3.58337	3.5917	3.66336	3.65345	3.60354	3.42838	3.17774	3.56318	3.29985	3.57354	3.45597	3.55505	3.70077	3.42334	3.40527	3.43479
224750_at	RNF185	0.615511	8.16143	0.00287385	0.0454842	8.50356	8.54794	8.78266	8.87969	7.93535	8.38078	8.28417	8.55593	7.80018	8.36302	7.60884	7.75853	7.51899	7.90258	7.75268	8.44991	8.53428	8.32885	8.54738	8.25266	7.63124	7.4539	7.80008	8.16745	8.29514
1559995_at	SAMD14	0.613239	5.61502	5.21e-05	0.00404706	6.16626	5.9756	6.13607	6.24262	5.69168	5.70867	5.79896	5.60862	5.90922	5.55474	5.50737	5.54821	5.56451	5.41118	5.90077	5.50754	5.69704	5.52754	5.35831	5.32103	4.98412	5.28904	5.54313	5.41784	5.00536
220057_at	XAGE1B	0.611972	4.93533	0.000201812	0.0102357	5.56925	5.08792	5.36586	5.77452	5.18136	5.2674	5.21565	5.06671	5.03047	4.93081	4.8647	4.82373	5.03797	4.54472	4.84001	4.978	4.91609	4.39295	4.72245	4.89403	4.57364	4.65699	4.5514	4.43751	4.65917
218158_s_at	APPL1	0.610122	8.32682	0.000228981	0.0109214	8.68755	9.00753	8.62565	9.03655	8.15109	8.04278	8.31016	8.17591	8.31315	8.07552	8.46444	8.19753	7.95242	8.1412	7.78057	9.04448	8.5979	8.22444	8.07098	7.87714	8.20775	8.35764	8.16474	8.22681	8.43654
222797_at	DPYSL5	0.609661	4.35233	9.52e-06	0.00120193	5.15696	4.70795	4.37076	5.2221	4.28785	4.30442	4.40113	4.05552	4.32372	4.30442	3.91562	4.34118	4.37904	4.11985	4.19867	4.15261	3.96609	4.44964	4.32372	4.25949	4.24558	4.2988	4.39896	4.42785	4.19622
207561_s_at	ABCB8	0.607716	3.71032	0.000119889	0.00724303	4.37332	4.04828	4.44823	4.01337	3.67676	3.67146	3.6031	3.158	3.34005	3.45744	3.54924	3.65996	3.51027	3.60354	3.8705	4.27229	3.66938	3.41265	3.67332	3.78812	3.75217	3.46801	4.00726	3.42129	3.30995
241669_x_at	PRKD2	0.607676	4.95542	0.000730567	0.0212467	4.91329	5.45486	5.66422	5.83109	5.29514	4.59668	4.92811	4.64694	5.34607	4.81007	4.95786	5.36229	4.99266	4.7868	5.14553	4.95495	4.76818	4.51018	4.31555	4.93132	4.8672	4.81116	4.68856	4.54716	4.7596
205417_s_at	DAG1	0.607214	9.6638	0.000758336	0.0216094	10.2843	10.2693	9.88083	10.261	9.96288	9.8794	9.68041	9.57204	9.43737	10.0791	9.49946	10.0334	8.91831	9.97133	9.57296	9.32184	9.60072	9.3633	9.50193	9.09521	9.58063	9.40167	9.73124	9.20944	9.48682
236268_at	SEC22C	0.605479	7.89406	0.00342717	0.0499948	8.46882	8.10635	8.2658	8.7697	7.25746	7.48163	7.53686	7.65574	8.1318	7.8675	7.51432	8.39101	6.98665	7.40293	7.68148	8.12342	8.25168	8.00055	8.15166	7.77182	8.05717	7.54819	7.88717	7.98786	8.054
211974_x_at	RBPJ	0.603072	10.9168	9.47e-05	0.00614874	11.4235	11.3947	11.4044	11.4708	10.5733	11.492	10.7832	10.9541	11.0768	10.86	10.6746	10.5656	10.6305	10.8599	11.0231	11.1224	10.6052	10.7252	10.7455	10.5474	10.602	10.6567	10.979	11.1923	10.5566
209351_at	KRT14	0.602788	3.72981	2.26e-06	0.00045094	4.12134	4.52399	3.84889	4.45039	3.57565	4.02266	3.68619	3.42746	3.61098	3.46486	3.58365	3.71021	3.78396	3.65806	3.41849	3.65872	3.50272	3.69748	3.72693	3.59323	3.72299	3.45895	3.7651	3.71532	3.51699
200710_at	ACADVL	0.60166	10.0542	0.00182029	0.0357615	10.7118	10.2363	10.571	10.7193	9.98578	10.0082	9.91849	10.0539	10.4967	9.89802	10.2674	10.3827	10.3256	9.45676	10.296	10.3601	9.99774	9.45105	9.54349	9.40864	10.1919	9.631	9.74217	9.76985	9.93143
212357_at	FAM168A	0.60165	7.98667	0.000150108	0.00837462	8.63822	8.77369	8.45993	8.09639	7.5883	7.78575	8.34665	8.38664	7.54365	8.15302	7.64822	8.0953	7.59419	7.83393	7.67129	7.7314	7.93219	8.02604	7.859	7.76556	7.80808	7.89688	8.17961	7.85553	7.99732
206338_at	ELAVL3	0.601346	5.80402	0.000307175	0.012989	6.42927	6.33258	6.15764	6.31711	5.8089	6.21267	6.05402	5.73503	6.37872	5.67151	5.5445	5.99271	5.84403	5.52105	5.72118	5.69461	5.66386	5.40419	5.32708	5.45426	5.40579	5.69959	5.86317	5.3684	5.49863
237187_at	HRK	0.600762	4.56838	0.000298516	0.0128212	4.66648	5.02961	5.72097	4.87502	4.78516	4.49046	4.63108	4.24553	4.37344	4.79955	4.24319	4.69997	4.90308	4.40337	4.402	4.72155	4.23355	4.335	4.51723	4.12512	4.52011	4.4494	4.45105	4.46267	4.12487
204541_at	SEC14L2	0.599763	4.35293	0.000130519	0.00767324	4.97022	4.58722	4.69586	5.17364	4.38524	4.38893	4.55788	4.58609	4.47936	4.50346	4.14698	4.63711	4.28773	3.9564	4.21154	4.20724	4.1738	3.80872	4.23988	4.04955	3.80597	4.15263	4.48355	4.05919	4.27518
212920_at	REST	0.599638	8.04992	0.00131384	0.0298314	8.40228	8.53642	8.85059	8.42519	7.64068	8.12992	7.92432	7.5324	7.6053	7.75358	8.73804	7.98668	8.34634	7.71788	8.16526	7.97768	7.81078	7.89827	8.1286	7.70237	7.78447	8.64488	8.04871	7.7701	7.72736
219707_at	CPNE7	0.599207	6.03463	0.0012782	0.0292632	6.55674	6.41517	6.44994	6.73001	5.78385	6.25669	6.05397	5.83252	6.44675	5.90088	6.43369	6.10662	6.14455	5.91786	6.27117	5.97644	5.88764	5.68959	6.10116	5.37263	5.20659	5.63664	6.28756	5.68949	5.7176
207560_at	SLC28A1	0.598901	5.04728	0.000134766	0.00781165	5.67784	5.48774	5.31825	5.7176	5.03852	4.94675	5.24692	5.11401	5.27296	5.15109	4.76581	5.09587	5.09587	4.84755	5.38334	4.84382	5.01141	4.98342	4.80361	5.01659	4.84689	4.88463	4.85925	4.28163	4.49063
223990_at	C4orf17	0.597578	4.68608	4.16e-05	0.00348206	5.62266	4.99265	4.85957	5.27732	4.82623	4.80054	4.75406	4.62037	4.80098	4.51646	4.50169	4.76203	4.67167	4.73861	4.38105	4.80189	4.74865	4.38063	4.54241	4.74834	4.14193	4.41128	4.49643	4.38858	4.36604
200896_x_at	HDGF	0.597274	9.60054	0.00261031	0.0434985	10.1131	10.0015	9.84573	10.4487	9.56716	9.32	9.40198	9.46788	9.6575	9.04326	9.97603	9.72787	10.2231	9.77925	9.97816	9.86784	9.81717	9.20535	9.31162	9.4125	9.29258	9.0362	9.20843	9.26766	9.04298
219526_at	C14orf169	0.596907	7.35329	0.000556066	0.0180973	7.73413	7.60524	8.21694	7.86244	7.00897	7.25491	7.2357	6.94952	6.54218	7.30162	7.92623	7.30035	7.25965	7.24584	7.28622	7.00309	7.28688	7.54827	7.19833	7.7427	7.08029	7.28622	7.19553	7.44738	7.31355
217770_at	PIGT	0.596549	9.33356	0.000278767	0.0123164	9.81379	9.68557	10.0685	9.77079	9.47921	9.05702	9.21404	9.56428	8.84411	9.66797	9.08621	9.58841	8.75603	9.25282	8.88914	9.46952	9.30892	9.29225	8.76947	9.2992	9.17749	9.27018	9.41544	9.53282	9.06574
206330_s_at	SHC3	0.59538	4.60427	5.07e-06	0.000767604	4.91888	5.05973	5.22975	5.20919	4.56303	4.69919	4.64557	4.23148	4.69119	4.58911	4.39917	4.77821	4.56685	4.24686	4.54898	4.5478	4.46747	4.48361	4.56303	4.60581	4.56303	4.01957	4.77293	4.30263	4.40359
1552889_a_at	EXOC3L2	0.589918	7.4101	0.00140805	0.0310174	8.16866	7.81649	7.60082	8.03657	7.50048	7.82348	7.48095	7.34253	7.77295	7.18611	7.27487	7.75515	7.52309	7.13136	7.72854	7.51951	7.40783	6.8286	7.02511	6.83619	7.19902	6.97456	7.11664	7.3336	6.86944
238538_at	ANKRD11	0.589229	9.07753	0.00156464	0.0328016	9.78981	9.73746	9.42417	9.33848	9.07468	8.9856	9.25817	9.09583	8.85078	9.22385	9.17014	8.71336	8.66516	9.17795	9.16627	8.84012	9.17537	8.72755	9.14015	8.9236	8.64935	9.84765	8.35934	8.55092	9.05245
205866_at	FCN3	0.589204	4.96927	0.00015254	0.00846713	5.83233	5.40966	5.00493	5.60988	4.88727	5.25754	4.77198	4.59055	5.08625	4.98083	4.69026	4.70203	5.33069	4.78018	4.95897	4.80342	4.96981	4.5591	4.81357	5.17481	4.51356	4.7052	4.98914	4.99622	4.81357
1556097_at	HOMER2	0.588561	3.28742	0.00255077	0.0429656	4.56827	3.99399	3.26403	3.30096	2.89196	3.03928	3.0806	3.62445	2.92522	3.79987	2.90619	2.98893	3.24753	2.95182	3.1632	2.95306	3.28163	3.18281	3.29184	3.17839	3.05378	3.18971	3.19015	3.54557	3.57237
223795_at	TSPAN10	0.587012	5.11187	0.0023687	0.0411966	5.68748	5.58933	5.7044	5.43865	4.96777	4.9132	4.96777	4.99752	4.9502	5.15117	4.7943	5.46835	5.79125	4.93846	4.8957	5.36993	5.42057	4.50286	5.02522	4.48819	4.45536	5.25287	4.94675	5.38709	4.69243
232463_at	LINC00685	0.586018	5.59813	0.000741864	0.0214205	6.33603	6.10825	5.71635	6.20093	5.33787	5.52251	5.46826	5.76891	5.88738	5.64864	5.64469	5.58443	5.19532	5.50522	5.499	5.55231	5.50377	5.33925	5.22641	5.28856	5.28314	5.11973	6.42115	5.49412	5.3011
221709_s_at	ZNF839	0.584582	6.53003	0.00112414	0.0271687	6.97677	7.26075	7.03415	6.81264	6.52915	6.32791	6.32149	6.33166	6.19621	6.25439	7.14612	6.22404	6.55733	6.40034	6.09574	6.4411	6.04804	6.6529	6.33318	6.55336	6.19733	6.51326	7.21929	6.71267	6.11088
221605_s_at	PIPOX	0.583656	4.39798	6.71e-05	0.00482323	4.61719	4.78763	4.81647	5.33169	4.21008	4.32891	4.30146	4.45971	4.36031	4.10579	4.14137	4.26138	4.52891	4.05525	4.19856	4.07539	4.2633	4.36031	4.49638	4.18712	4.40161	4.48539	4.91686	3.98905	4.26932
216760_at	HRASLS2	0.583229	4.72956	0.000555712	0.0180973	5.22978	5.07955	5.12916	5.43942	5.03369	4.58491	5.20257	4.99723	4.91998	4.88222	4.76471	4.6567	4.78004	4.41719	4.94607	4.48358	4.44259	4.52334	4.48346	4.40768	4.02248	4.50777	4.56653	4.42629	4.31219
1556797_at	RNF144A-AS1	0.582969	5.45465	0.00051792	0.0173088	6.10658	5.65525	6.03926	5.9763	5.62554	5.40452	5.50444	5.24571	5.9642	5.70304	5.3874	5.62335	5.6452	5.09123	5.3835	5.56419	5.5608	5.28395	5.20204	5.00625	5.37268	5.04226	4.95338	4.98764	5.03762
214148_at	ITFG2	0.58281	5.44444	0.000780435	0.0220177	6.26386	6.02219	5.8973	5.55266	5.33577	5.2598	5.38908	5.14931	5.76227	5.35407	5.08049	5.11167	5.77816	5.13321	5.43683	5.9694	5.24287	5.18664	5.10291	5.2606	4.92829	5.72925	5.52951	5.57699	5.05796
226880_at	NUCKS1	0.58231	12.0428	0.000562293	0.0182256	12.1447	12.6371	12.5692	12.7767	11.5783	12.0454	12.07	11.8577	12.0734	11.9949	12.3805	12.2823	11.5227	11.701	12.1643	12.237	11.8647	12.0471	12.1196	11.8297	11.5911	12.1497	12.2101	11.3866	11.8354
1552749_a_at	KLC3	0.582269	7.35891	0.000300734	0.0128558	7.92599	7.63931	7.87113	7.95562	7.59236	7.48024	7.64934	7.36648	7.91146	7.2838	7.28279	7.33889	7.49895	7.07247	7.39182	7.22208	7.29969	7.00657	7.05405	7.17784	6.88387	6.90022	7.26166	6.96948	6.93652
242081_at	ACAP1	0.581804	5.8029	0.000159479	0.00872996	6.47535	6.14024	6.25047	6.30043	5.73408	5.90207	5.74659	5.88561	6.36494	5.90001	5.64094	5.80137	5.66496	5.55814	5.54041	5.74748	5.55849	5.28717	5.37408	5.67939	5.37735	5.69959	6.15367	5.77192	5.51787
200914_x_at	KTN1	0.581588	9.44083	0.00176224	0.0351387	9.82898	10.0522	9.78628	10.05	9.59375	9.61257	9.62346	9.96776	9.20564	9.35022	9.15312	9.16827	9.6379	9.0201	10.1464	9.55174	9.15918	9.10649	9.14915	9.02295	9.00831	9.06606	9.53931	9.1326	9.0884
216457_s_at	SF3A1	0.579353	9.1137	0.0024413	0.0418426	9.4421	9.45163	9.68352	9.82419	8.58951	8.81711	9.40294	9.31421	8.96859	9.00038	8.68451	9.35305	8.61651	8.97834	8.84286	9.35686	9.45913	9.2554	9.15756	9.48807	8.46358	8.4708	8.86989	8.96297	9.38883
229324_x_at	ISYNA1	0.578162	5.79777	0.000577155	0.0185316	6.07129	6.22307	6.20427	6.63509	5.93952	6.24396	6.02279	5.92852	5.90928	5.67208	5.73359	5.83739	6.03901	5.55844	5.80471	5.74571	5.95438	5.32208	5.65278	5.39122	5.22017	5.44561	5.45237	5.56834	5.36867
220476_s_at	FAM212B	0.578013	5.07831	0.000349686	0.0138839	5.74336	5.39147	5.40308	5.71745	5.36749	5.54816	5.15994	5.03269	5.67693	4.94713	4.80169	5.10727	5.00892	4.78358	4.86279	4.81836	4.99108	4.793	4.65383	4.99261	4.75086	4.70994	4.85918	4.9059	4.93103
1564490_at	LINC01165	0.577866	4.17383	2.02e-05	0.00205163	4.49834	5.01157	4.55295	4.57407	4.2633	4.09259	4.19432	4.12312	4.42383	3.97792	4.13328	4.39448	4.07896	3.99338	3.91784	3.91343	3.81375	4.20233	3.96787	3.83921	3.8882	3.81623	4.34291	4.3262	4.00558
210025_s_at	CARD10	0.57739	5.37321	0.00250316	0.0424636	5.94228	5.46035	5.78878	6.24145	5.50358	5.73938	5.61078	5.20261	5.66674	5.18136	5.38608	5.5266	5.68193	5.11795	5.37289	5.53803	5.32577	5.18595	4.98568	4.60586	4.99335	4.68505	5.52214	5.02237	5.04324
235418_at	FAHD2A	0.576294	6.01758	0.000478607	0.0165467	6.53242	6.3588	6.54069	6.57477	5.8036	6.06558	6.0725	5.91072	6.71824	5.91152	6.02498	6.26214	5.90863	5.84987	5.64845	6.50199	5.7669	5.63715	5.70864	5.78723	5.57141	5.89906	5.87221	5.77168	5.74036
235186_at	FAM231D	0.575868	5.66145	0.00158362	0.0330727	6.19465	5.80433	6.25428	6.32743	5.84755	5.99375	5.72539	5.83035	5.8478	5.3512	5.47719	5.57457	5.60545	5.37467	6.35303	5.73187	5.68492	5.33414	5.63805	5.51291	5.29801	5.09261	5.38719	5.18666	5.10815
236323_at	PVRL3-AS1	0.575075	4.47358	0.000159589	0.00872996	4.8937	4.78507	5.00912	5.13867	4.5864	4.13789	4.58903	4.51186	3.99258	4.42883	4.41061	4.24201	4.2616	4.1504	4.34954	4.46701	4.77726	4.64428	4.04287	4.47075	4.09271	4.00091	4.63056	4.795	4.43076
1569325_at	ARPC5	0.575007	5.01768	1.74e-05	0.00186034	5.6106	5.54567	5.3971	5.44939	5.13799	5.00391	5.23061	5.00256	5.21802	4.82819	4.94801	5.33003	5.04636	4.85925	4.82213	4.71495	5.062	4.77555	5.00145	4.99575	4.64465	4.74748	4.79843	4.73257	4.53943
1554542_at	SLC25A48	0.573224	5.44297	0.000219772	0.0106922	6.04966	5.45421	5.81666	6.37737	5.49893	5.35962	5.85277	5.47038	4.88057	5.29141	5.41798	5.5052	5.55152	5.11109	5.16241	5.42061	5.31572	5.61209	5.46847	5.2934	5.28052	5.25484	5.42061	5.14961	5.05847
224204_x_at	ARNTL2	0.572339	5.07314	0.00283625	0.0450405	5.80556	5.30047	5.19822	5.91138	5.09811	5.38581	5.03975	5.12688	5.30632	4.93346	5.20556	5.22297	4.91451	4.70212	5.52867	5.11674	4.66395	4.71302	5.49527	4.85361	4.69713	4.97069	4.32794	4.57084	4.7396
237287_at	LOC105376287	0.572339	6.1036	0.000290291	0.0125844	6.73326	6.39992	6.37919	6.82507	6.02707	6.39528	6.19007	6.28779	6.19592	6.09656	6.03533	5.83943	6.23188	5.95731	6.06041	6.3598	6.40243	5.46553	5.93004	5.80936	5.74455	5.94114	5.83714	5.6691	5.77632
208124_s_at	SEMA4F	0.570035	5.7285	0.000436238	0.01563	6.05253	5.98067	6.35894	6.43716	5.69667	5.37208	5.4941	5.72056	5.74692	5.75893	5.9309	6.09198	5.94552	5.42609	5.42398	5.38412	5.69725	5.74692	5.97285	5.70668	5.22846	5.47665	5.66011	5.04584	5.85648
237799_at	SLC22A12	0.569773	5.01075	0.00277282	0.044594	5.67153	5.45453	5.16835	5.66304	5.31755	5.1075	5.15617	5.29817	5.5498	5.17398	4.89102	5.16819	5.08671	5.04613	4.93274	4.62336	4.95025	4.67424	4.76581	4.40998	4.51356	4.24868	4.95374	4.94196	4.50186
213965_s_at	CHD5	0.569011	5.1031	0.000485782	0.016673	5.50547	5.49449	5.65467	5.66966	5.18489	5.11038	5.05633	5.07073	5.979	4.95911	5.00663	5.27457	5.22827	4.81258	4.93605	5.04527	4.99946	4.77813	4.81804	4.61937	4.97371	4.73333	4.7585	5.00964	4.89927
203229_s_at	CLK2	0.567995	8.64919	0.00173574	0.0347371	9.11382	9.6035	8.91314	8.87478	8.12814	8.43756	8.50679	8.28708	8.62109	8.57295	9.30032	8.44223	8.64228	8.54162	8.68723	9.03326	8.75064	8.66093	8.17436	8.70585	8.1607	8.49299	8.79023	8.68155	8.10682
206609_at	MAGEC1	0.565217	3.20132	0.00179124	0.0353487	4.14896	3.00078	3.05992	4.49476	3.23857	3.16375	3.19017	3.1284	3.09479	3.22592	3.08903	3.12241	3.28506	2.94219	3.12367	3.16541	3.18256	3.00099	3.34801	2.99524	3.02832	3.185	2.79659	2.89452	3.12807
230806_s_at	FAM65A	0.564988	4.1962	0.000949585	0.0246527	4.77317	4.48386	4.39509	5.03103	4.14132	4.46217	4.42984	3.92514	4.40938	4.4068	3.99667	4.52563	4.37304	4.17498	4.17498	3.7681	4.4057	3.92892	4.20766	3.67098	3.93227	3.86234	3.94132	3.68373	3.80084
208172_s_at	KCNB2	0.564867	4.545	0.000249923	0.0115283	5.26967	5.27289	4.52483	5.01054	4.05606	4.58173	4.73232	4.42636	4.86148	4.44043	4.41536	4.6694	4.71354	4.39056	4.48538	4.23496	4.70184	4.37371	4.40896	4.65041	4.12661	4.52311	4.19609	4.12345	4.43526
36084_at	CUL7	0.56469	7.93595	0.000634862	0.0196775	8.61784	8.15453	8.27802	8.59079	7.80773	8.06479	7.95097	7.86513	7.81571	7.85981	8.01929	8.39163	8.34526	7.65693	8.21336	7.89728	7.89323	7.39067	7.88703	7.53671	7.74237	7.80476	7.38103	7.49924	7.73474
217058_at	GNAS	0.563624	6.06958	0.000350608	0.0138909	6.61341	6.39562	6.39198	6.77109	6.39163	6.21503	6.22949	6.17718	6.30525	5.88798	5.95054	6.21381	6.3477	5.87976	6.06887	6.06887	6.05915	5.78434	5.82755	5.66316	5.44968	5.72925	5.90172	5.8051	5.61137
210225_x_at	LILRA6	0.563158	7.03584	0.000884897	0.0236599	7.73832	7.28928	7.29204	7.71594	7.0377	7.17119	7.22226	7.34263	7.54018	6.90628	6.67308	7.11554	6.80129	6.88219	7.33599	6.9519	7.23159	6.85611	6.74221	6.82313	6.76628	6.60023	6.51974	6.64606	6.69483
242455_at	POU3F2	0.562842	3.52523	6.71e-06	0.000937826	3.63595	3.92664	4.4517	3.9778	3.42216	3.22156	3.55989	3.2802	3.63142	3.31917	3.46786	3.45339	3.41923	3.30968	3.357	3.2028	3.31952	3.53964	3.44518	3.46786	3.46786	3.70427	3.44552	3.67666	3.4279
214490_at	ARSF	0.562828	5.05268	0.000208721	0.0104122	5.36901	5.07378	6.0768	5.58224	5.12339	5.25966	4.9387	4.96884	5.05406	5.39091	4.85189	5.16982	5.26422	4.98135	4.55564	4.96332	4.86487	4.72897	4.79383	4.89513	4.9047	4.80277	4.94785	4.83566	4.91962
33768_at	DMWD	0.561909	7.64057	0.00162304	0.0334615	8.31345	7.96663	8.01029	8.15991	7.63876	7.64942	7.70139	7.47323	8.14438	7.42972	7.87031	7.9643	7.54201	7.92632	7.73599	7.45813	7.99253	7.29999	7.06966	7.34752	7.23078	7.33827	7.51454	7.1667	7.06996
203391_at	FKBP2	0.561609	9.38558	0.00232656	0.0408131	10.2304	9.38465	9.89935	9.91496	9.96507	9.64264	9.4326	9.50077	8.93312	9.39147	9.26391	9.03777	9.34475	9.09123	9.21452	8.46251	9.39147	9.43498	9.22652	9.22058	9.14925	9.04793	9.44275	9.51303	9.50328
231946_at	ZFHX2	0.561274	5.32539	2.05e-05	0.00207223	5.60114	5.8735	5.91599	5.79681	5.50273	5.55994	5.44693	5.30915	5.15218	5.5281	5.3448	5.43722	5.29897	5.18369	5.21595	5.04636	4.98173	4.92173	5.12822	5.11884	5.21521	4.8942	5.42917	5.1788	5.05341
213651_at	INPP5J	0.560531	6.66342	1.71e-05	0.00183715	6.98568	7.13561	6.97804	7.43772	6.61362	7.03756	6.72819	6.7449	6.66326	6.83771	6.4826	6.72776	6.49364	6.27836	6.20663	6.43755	6.57971	6.58978	6.62534	6.52658	6.54488	6.39722	6.58978	6.49651	6.44676
1569402_at	MEIS3	0.560456	5.12862	0.0017917	0.0353487	5.61895	5.54742	5.54409	5.68713	4.87647	5.08046	5.26477	5.28058	5.1132	5.80951	4.61718	5.09534	4.9378	4.7809	5.80228	5.06416	4.98876	4.59932	4.74637	4.82322	4.79489	5.18255	4.92508	5.13141	4.90357
215153_at	NOS1AP	0.560381	5.41391	0.000331204	0.0134582	5.66869	6.24762	5.77739	5.84481	5.41013	5.38196	5.58779	5.57327	5.8611	5.21166	5.07522	5.56517	5.53035	5.35279	5.35897	5.38507	5.45775	5.49012	5.19283	5.22608	5.19533	4.78946	5.13703	4.97321	5.05395
231416_at	DHDH	0.5594	4.94899	0.00271434	0.0442344	5.44368	5.41803	5.53636	5.27748	4.56378	4.63638	4.7739	4.4346	5.43009	4.92959	5.26081	4.53876	4.82045	5.04632	4.65699	5.25664	4.74852	5.01197	4.69681	4.94844	4.46414	5.1047	5.57508	4.80244	4.34883
201453_x_at	RHEB	0.559058	11.356	0.00216074	0.039319	11.9266	11.7768	11.5305	12.0684	11.2601	10.9732	11.2896	11.0123	11.3835	10.9999	11.7096	11.2027	11.4209	11.7413	11.1756	10.8651	11.0478	11.2706	11.3474	11.1695	11.2567	11.8989	11.3992	10.5555	11.6174
1554992_at	RASGRF1	0.55819	4.40015	1.43e-05	0.00160055	4.77429	4.58627	5.11636	4.9992	4.45249	4.4171	4.476	4.24151	4.31357	4.56303	4.29949	4.52568	4.41667	4.20518	4.14099	4.24485	4.57327	4.04942	4.29583	4.09924	4.28488	4.24649	4.40324	4.40617	3.87258
219236_at	PAQR6	0.557726	5.54992	7.7e-07	0.000209464	6.13263	5.98076	5.87564	6.08458	5.42547	5.54184	5.3892	5.52445	5.78919	5.52445	5.38235	5.4832	5.52445	5.47425	5.30019	5.54924	5.54514	5.05666	5.33872	5.58997	5.60011	5.21565	5.52567	5.47425	5.41982
225831_at	LUZP1	0.557411	7.81342	0.000816654	0.0226103	8.35164	8.27594	8.1843	8.3147	7.74507	7.4688	8.13872	8.00461	7.4749	7.47349	7.15696	7.85924	7.74405	7.82988	7.68368	7.8836	8.26421	7.85119	7.19258	7.82822	7.93799	7.44591	7.56331	7.63733	8.02515
223389_s_at	ZNF581	0.556373	6.98848	0.00169421	0.0343078	7.71352	7.41131	7.56294	7.13555	7.08379	7.15446	6.87612	7.19747	6.92154	6.90246	7.57674	6.83125	6.78821	6.9872	6.94454	7.21308	7.11661	6.71594	6.08828	6.98966	6.66894	6.9362	6.64639	6.69692	6.55278
230125_at	GUSB	0.556358	4.56236	2.85e-05	0.00262847	5.03055	4.96731	4.8207	5.30022	4.56493	4.86883	4.59396	4.80624	4.58976	4.46274	4.42448	4.55071	4.66123	4.48748	4.55071	4.46786	4.49475	4.08383	4.34047	4.51796	4.11855	4.50856	4.28341	4.29772	4.26593
201709_s_at	NIPSNAP1	0.556076	8.70203	0.00325094	0.0486573	9.4555	8.85775	9.14711	9.21617	8.32195	8.84392	8.51683	8.87626	7.99945	8.91524	8.61636	8.52914	8.50464	8.33601	8.59403	9.17263	8.82946	8.49949	8.71612	8.98204	7.92207	8.4759	8.46469	9.18573	8.57222
211693_at	IGH	0.555044	6.15048	0.000351782	0.0139072	6.49937	6.37261	6.65176	6.94312	6.47821	6.53051	6.34472	6.25456	6.26248	6.00811	5.89871	6.27513	6.1928	5.82275	6.2194	5.9753	6.1639	5.70085	5.96752	5.89807	5.74679	5.91253	5.87996	6.09091	5.6719
208847_s_at	ADH5	0.553949	11.1266	0.000547264	0.0179172	11.5607	11.3033	11.7778	11.726	10.9298	11.2769	11.0858	11.1351	11.7846	11.0884	10.9118	10.9989	10.7603	10.519	11.0001	11.0008	11.0561	11.408	11.0518	10.8906	10.7387	10.9704	11.3502	10.8902	10.9507
206103_at	RAC3	0.553234	4.81459	0.00115693	0.0274408	5.42304	4.85659	5.4426	5.39498	4.27775	4.66081	4.76591	4.35981	4.32615	4.8495	4.83829	4.50292	5.19505	4.98975	4.44417	5.12394	4.31636	4.78583	4.80674	4.92023	4.63281	5.1571	4.73023	4.90394	4.66022
228717_at	LOC102723864	0.552128	4.8375	0.000450303	0.01585	5.33446	5.17129	5.58985	5.10956	4.58046	4.59248	4.55271	4.62707	4.84776	5.52131	4.34365	4.69774	5.0521	4.84776	4.48368	4.71712	4.91112	4.9547	4.43922	4.52621	4.66587	4.77733	4.84776	4.87011	4.87628
205424_at	TBKBP1	0.552116	6.46051	0.00307459	0.0472182	6.89486	6.59819	7.04215	7.16194	6.40456	6.74436	6.81973	6.44586	6.69101	6.26833	6.73408	6.83129	6.30912	6.26201	6.72382	6.31132	6.78895	5.98441	6.00373	5.94874	6.23946	6.2944	5.89282	6.22046	5.89709
1552389_at	ERICH5	0.551824	3.17821	0.00324506	0.0486092	3.77828	4.22904	3.3352	3.22446	3.05569	2.94154	2.89874	2.7878	2.76178	4.13037	3.11195	3.27428	2.82616	3.10745	3.27185	2.9733	2.892	2.9301	3.19381	3.07778	3.12948	3.06502	2.9301	3.22592	3.3032
229555_at	GALNT5	0.551367	5.66439	6.48e-05	0.00472457	6.2325	6.17074	5.94448	6.16242	5.67034	6.09654	5.44991	5.50989	5.5498	5.46046	5.5787	5.63553	5.63553	5.3337	5.6847	5.47994	5.39521	5.58107	5.96605	5.27909	5.92632	5.35508	5.62576	5.62765	5.25825
208321_s_at	CABP1	0.549769	4.71978	3.29e-05	0.00291485	5.53982	5.23901	4.94332	5.0042	4.45559	4.90952	4.43815	4.8621	5.0012	4.47855	4.49819	4.8319	4.73929	4.58807	4.6469	4.62837	4.36895	4.72432	4.62896	4.40998	4.59994	4.88765	4.56766	4.50904	4.49388
211837_s_at	PTCRA	0.549222	6.29847	0.000668875	0.0202384	6.72194	6.65288	6.72099	6.94343	6.58529	6.70912	6.48331	6.56902	6.5028	5.98347	6.26474	6.55019	6.24439	5.82685	6.27469	6.24004	6.19039	5.89625	6.10209	6.06007	5.93787	6.04635	6.27469	5.82897	5.8518
238445_x_at	MGAT5B	0.548573	5.00073	0.00148484	0.0318618	4.99707	5.61938	5.58174	5.64794	4.91623	5.40055	5.06171	5.28395	5.32449	5.19007	4.80016	4.89866	5.01712	4.86808	5.23191	5.0241	4.90245	4.4272	4.88079	4.83724	4.76565	4.40273	4.81791	4.62641	4.49471
209093_s_at	GBA	0.54757	7.92988	0.00324418	0.0486092	8.35552	8.67877	8.20351	8.32156	8.45632	8.13935	7.41373	7.94017	7.20751	7.64497	7.89972	8.04925	7.54496	8.07191	7.53816	8.09049	8.10583	8.39096	7.7633	7.91685	7.861	7.51048	7.82889	7.40508	7.9088
1552383_at	FAM71A	0.547073	6.09234	0.000431869	0.0155296	6.32189	6.40105	6.31126	7.17333	6.16231	6.35491	6.27515	5.92768	6.16338	6.06033	6.08729	6.16858	6.0894	5.77352	5.88432	5.85085	6.13829	5.63015	6.31854	6.04543	5.60033	5.82883	5.99727	5.96545	5.77898
241671_x_at	CASC15	0.546854	4.72629	0.000323564	0.0133819	5.25526	4.94675	5.25123	5.28937	5.02029	4.81338	4.85034	5.17082	4.69637	4.43238	4.42591	4.68449	4.72051	4.55727	4.91994	4.67494	4.97758	4.38901	4.41361	4.23163	4.44094	4.48387	4.46377	4.67991	4.36777
41397_at	ZNF821	0.546219	6.02551	0.00142771	0.0312491	6.50345	6.32365	6.698	6.41224	5.86414	6.1184	6.10485	6.0249	5.79393	6.49564	6.17465	6.20876	5.63827	5.8178	5.7683	6.00536	6.25073	6.22305	5.46138	6.14039	5.43341	5.42099	6.19068	5.77797	5.78684
229023_at	SFT2D3	0.544521	4.23203	0.00113686	0.0272382	4.38261	4.22804	4.7444	5.40264	4.18898	4.16306	4.33173	4.16981	4.12649	4.04958	4.13124	4.63486	4.32525	4.44627	4.00911	4.19867	4.19867	4.14836	4.06213	4.19503	3.82913	4.29471	3.73529	3.73758	4.06698
1554222_at	MGC45922	0.544262	6.23167	0.00167026	0.0340612	6.54897	6.62933	6.52378	7.05332	6.31522	6.71608	6.44889	6.29669	6.59594	6.18266	6.25653	6.5783	6.15757	5.95731	6.18266	6.14678	6.17909	5.896	6.07758	5.61225	6.09868	5.84668	5.99727	5.81351	5.68064
203035_s_at	PIAS3	0.543135	8.4741	0.00266904	0.0438871	8.80748	9.22393	8.66833	9.0216	8.34624	8.49481	8.81503	8.48692	8.30971	7.91689	8.8344	8.74002	8.09928	8.21181	8.59948	7.9991	9.11923	8.4465	8.30574	8.4086	8.24675	8.20026	8.3885	7.8898	8.2722
208270_s_at	RNPEP	0.542584	8.61494	0.00165142	0.0337843	8.81424	9.89143	8.65365	8.92354	8.56951	8.6585	8.61111	8.70793	8.32627	8.63053	8.22248	8.56012	8.47955	8.87369	8.43025	8.73478	8.46142	8.49821	8.51142	8.415	8.84203	8.67857	7.98425	8.21617	8.67896
1553663_a_at	NPB	0.542352	5.99453	0.00024145	0.0112735	6.40202	6.18811	6.42922	6.78109	5.86394	6.00358	6.04555	5.80434	6.39733	5.96698	6.2023	6.06577	6.05915	6.1392	5.87822	6.00358	5.97259	5.56427	6.00358	5.72187	5.72126	5.6007	5.96387	5.58973	5.49505
201455_s_at	NPEPPS	0.541388	9.00438	0.000441162	0.0157095	9.17243	9.41027	9.72555	9.52833	8.71824	8.62911	8.70542	8.75933	8.61756	8.86956	9.07279	8.84954	8.95892	9.40275	9.15961	9.31138	8.99323	8.73691	9.23093	9.00812	9.07703	8.93609	8.4207	8.75906	9.05655
208730_x_at	RAB2A	0.541043	8.28432	0.00276463	0.0445232	8.6106	8.77427	8.67998	8.89035	8.53423	8.66141	8.53623	8.38371	8.72484	8.20665	8.21233	8.30684	8.36774	7.77298	8.42427	8.42286	8.17953	7.52292	8.12432	8.1863	7.6553	7.9437	8.16623	7.90892	7.91158
205211_s_at	RIN1	0.540914	6.44793	0.000817154	0.0226103	7.02764	6.61169	6.98494	6.98494	6.67845	6.6271	6.44966	6.53692	6.71882	6.41023	6.6975	6.36019	6.49659	6.15474	6.41899	6.7844	6.50144	6.05531	6.08175	5.97686	6.16642	6.37825	6.15905	6.11265	5.82384
1558530_at	LRTM2	0.540458	5.32653	0.000250241	0.0115283	5.52643	5.70133	6.05432	5.83998	5.64189	5.49214	5.4845	5.37774	5.49361	5.28581	5.31031	5.44854	5.38353	4.86723	5.36993	5.23766	5.36993	4.78402	5.26468	5.12395	4.99197	5.05215	4.99399	4.97722	5.09042
221991_at	NXPH3	0.540192	6.57044	0.00202151	0.0378736	7.3024	6.91243	6.62876	7.25322	6.72837	6.57934	6.68725	6.41424	6.81457	6.49883	6.86223	6.13642	6.58337	6.66699	6.46941	6.399	6.78787	6.58337	6.31631	6.68393	6.13479	6.73856	6.28684	5.99379	5.7988
236744_at	C9orf172	0.539647	5.75213	0.000279229	0.0123164	6.41953	5.93954	6.17793	6.28475	5.89636	6.00424	6.06012	5.76135	5.74356	5.4663	5.3289	5.89709	5.4811	5.28558	5.92788	5.57724	5.53864	5.59674	5.43603	5.38802	5.72108	5.62405	5.80769	5.99319	5.44642
201003_x_at	TMEM189	0.539485	8.35283	0.00232333	0.0408056	8.62509	9.45289	8.37488	8.77113	8.37379	8.39671	8.37811	8.47123	7.92229	8.42566	8.00183	8.37862	8.12435	8.5431	8.18797	8.58634	8.22568	8.29532	8.37593	8.04365	8.59134	8.379	7.70744	7.7074	8.48097
232240_at	DNHD1	0.539284	5.30054	0.000101686	0.00649495	5.90086	5.58645	5.58148	5.94536	5.2734	5.38687	5.44873	5.16163	5.57928	5.38166	5.31687	5.38264	5.31444	4.85414	5.40226	5.19624	5.16977	5.10749	4.9175	4.86855	5.08879	4.97368	5.5461	5.04871	5.08057
1552419_s_at	TTLL10	0.538606	5.14908	0.000586346	0.0187148	5.29761	6.06472	5.42074	5.62295	5.33839	5.48082	5.2636	4.87984	5.28159	5.22988	5.05752	5.47768	5.14873	4.92968	4.88114	4.88089	4.94675	4.8458	5.19972	4.73462	4.96168	5.01721	5.2289	4.92973	4.60672
228792_at	MYEF2	0.538492	3.56012	0.00156921	0.0328325	3.99929	4.18472	4.20454	3.66125	3.52381	3.5645	3.85886	3.54476	3.20399	3.81753	3.24731	3.76511	3.22545	3.01699	3.22239	2.98274	3.46993	3.41265	3.98719	3.31573	3.95031	3.42813	3.53453	3.31244	3.56882
206912_at	FOXE1	0.538258	3.12945	0.00137631	0.0306126	3.10647	4.56868	3.32837	3.32281	3.08872	3.27255	3.05927	3.0804	2.9722	3.27668	2.86376	3.12427	2.99303	3.12758	3.17266	2.98058	3.14776	3.1368	2.94902	3.18595	3.09193	2.80283	2.93208	2.9425	2.70926
216293_at	CLTA	0.536321	6.57244	0.0004939	0.0168144	6.94051	6.93592	6.77103	7.44433	6.70113	6.61558	6.70945	6.54993	6.99939	6.55681	6.4358	6.8373	6.68976	6.36937	6.49892	6.42171	6.46347	6.27494	6.32534	5.9906	6.23759	6.35697	6.43227	6.64438	6.10842
226540_at	CFAP73	0.535606	6.53651	0.000217861	0.0106603	6.99536	6.91163	6.99637	7.04229	6.5044	6.64309	6.49102	6.48717	6.99418	6.41374	6.39777	6.78532	6.68202	6.29992	6.67416	6.41026	6.55302	6.0539	6.26307	6.0125	6.09575	6.35056	6.53896	6.26313	6.55304
208693_s_at	GARS	0.535173	10.7535	0.00194287	0.037044	11.3644	11.0178	11.3698	11.0604	10.5892	10.5819	10.5959	10.6072	10.7396	10.7755	10.7741	10.5634	11.0034	11.3904	10.898	11.3077	10.4993	10.2056	10.7024	10.4088	10.5938	10.6091	10.1812	10.4375	10.5622
216641_s_at	LAD1	0.53329	5.20958	0.000597865	0.0189131	5.58182	5.57143	5.73117	5.74576	5.58765	5.29087	5.28905	5.14872	5.79366	5.25616	5.10095	5.20689	5.13241	4.99643	5.33072	5.13988	5.19214	4.73487	4.88412	4.9988	4.96121	4.98668	5.12487	4.65105	4.80225
211817_s_at	KCNJ5	0.531545	5.42238	9.47e-05	0.00614874	6.05498	5.60237	5.89807	5.92008	5.44505	5.55977	5.38877	5.78319	5.67486	5.36315	5.23309	5.6695	5.45571	5.33581	5.33072	5.19612	5.22848	5.2154	5.4265	5.14944	5.1308	4.96949	5.10937	5.1292	5.28952
206646_at	GLI1	0.530325	5.10165	0.000861866	0.023328	5.52434	4.84506	5.98015	5.83892	5.20241	5.34829	5.02904	5.12192	5.09236	5.08242	4.88533	4.90436	4.92783	5.11493	5.13522	5.13351	4.95271	4.57638	4.98851	4.82407	4.63839	4.90113	5.35948	5.13816	4.9962
229408_at	HDAC5	0.530324	6.19179	0.00164548	0.0337713	6.88442	6.49026	6.78868	6.3857	6.6129	6.30825	6.05719	6.1675	6.45628	6.21997	5.83896	6.56286	6.12565	6.37528	6.03385	5.6893	5.90935	5.89344	5.87489	5.83002	6.1675	5.92556	6.52725	5.65644	6.01334
222941_at	USP46	0.529973	3.93132	0.000583286	0.0186541	4.80227	4.2367	4.21391	4.25312	4.261	3.61579	3.74501	3.45089	3.84038	3.68897	3.90219	4.01132	3.73642	3.74145	3.53311	3.96484	4.28666	4.21901	3.88732	3.50816	3.64832	3.82963	4.10109	3.80071	4.00479
241030_at	FSIP1	0.529918	3.05626	0.000179156	0.00938999	3.46697	4.11539	3.15438	3.26881	3.19313	2.96145	2.95678	2.72532	3.01861	2.88356	3.0766	2.87503	3.48471	2.94872	3.01861	2.91189	3.00223	2.90693	2.7194	3.01861	2.95297	2.8545	3.16035	2.86635	2.86509
210499_s_at	PQBP1	0.529049	6.0659	0.0011033	0.0268577	6.81392	6.39732	6.4267	6.40327	6.18362	6.35485	6.32954	6.25175	6.41237	6.03829	6.05482	6.08268	6.02824	5.78295	6.10535	6.11097	6.05958	5.46946	5.92484	5.51293	5.71376	5.58051	6.05987	5.87567	5.67421
237654_at	PPP1R36	0.528986	4.18347	2.57e-05	0.00245448	4.68286	4.42563	4.71801	4.68478	4.15168	4.48757	4.13789	4.14669	4.26629	4.1239	4.12397	4.26698	4.35744	3.88218	3.9687	4.4293	3.96776	4.02585	4.13111	3.88791	3.85885	3.76778	4.11288	4.04048	3.94032
1554170_a_at	MBLAC1	0.52892	6.97129	0.000868112	0.0233933	7.29074	7.50401	7.2105	7.6571	7.02313	6.78159	6.80099	7.00073	6.51656	7.11177	7.36538	7.03427	7.3012	7.26728	6.3612	6.74103	6.86174	7.02461	6.6272	6.9305	6.7259	6.99665	6.94393	6.54198	6.66232
1561500_at	CTU2	0.528682	5.45956	0.00247485	0.0421412	5.64965	5.92226	6.0401	6.00258	5.83334	5.79958	5.57923	5.71393	5.46372	5.54041	5.29227	5.66415	5.73689	5.31621	5.54821	5.56772	5.40407	4.81502	5.17804	4.9327	4.95551	5.16597	5.13691	5.22838	5.00209
215454_x_at	SFTPC	0.528183	5.75568	0.00296763	0.0462553	6.31175	6.00704	6.23585	6.24279	6.20671	6.07375	5.83656	5.95263	6.16263	5.79101	5.33572	5.79186	5.85915	5.31279	5.78198	5.79186	5.79186	5.68713	5.2566	5.55416	5.44591	5.01611	5.69689	5.33326	5.4161
234034_at	KCNMB4	0.527231	3.40149	0.000827888	0.0228264	3.86204	4.62244	3.41465	3.47831	3.38655	3.35156	3.18386	3.11543	3.52142	3.41276	3.04252	3.34767	3.31046	3.17322	3.27498	2.98207	3.10428	3.46587	3.20126	3.53069	3.33951	3.58323	3.43716	3.4819	3.41328
230965_at	USP2	0.526243	5.21766	0.000758455	0.0216094	5.29488	5.42627	5.62157	6.29608	5.47216	5.31505	5.36442	5.21396	5.59792	5.22348	5.10348	5.29233	5.2146	4.98255	5.1273	5.18708	5.01635	5.05696	5.02754	5.13586	4.97661	5.04904	4.91295	4.74975	4.78322
212028_at	RBM25	0.526139	9.02785	0.000141614	0.00804859	9.50589	9.45705	9.43804	9.47824	8.84488	9.19644	8.98932	9.3683	8.86891	9.07415	9.22745	8.74279	8.51489	8.8851	9.05896	8.95824	8.76535	8.97956	8.66382	9.29688	8.90997	8.50521	8.9846	9.02165	8.96048
228823_at	POLR2J2	0.525229	6.62927	0.00106909	0.0264787	7.224	6.78942	7.27328	6.99515	6.7879	6.6692	6.66155	6.79999	7.15655	6.59799	6.37196	6.66683	6.71958	6.43796	6.51484	6.55804	6.64278	6.37523	6.12471	6.66155	6.04386	6.4467	6.79089	6.07844	6.34337
207639_at	FZD9	0.525111	5.46195	0.00111321	0.027027	5.82778	5.99237	5.9761	5.81592	5.47087	5.67771	5.29958	4.96789	5.35731	5.47087	5.07557	5.52522	5.50648	5.44688	5.53903	5.11674	5.35721	5.51818	5.74	5.23022	6.07301	4.86941	5.0927	5.15235	5.44929
208845_at	VDAC3	0.52507	11.703	0.000312728	0.0131123	11.8301	12.1494	12.3653	12.2314	11.7699	12.2376	11.6563	11.5674	11.3185	11.607	11.7209	11.6009	11.4762	11.4968	11.5572	11.7511	11.7701	11.0394	11.8934	11.426	11.6777	11.5297	11.6106	11.6067	11.6857
1562598_at	DLG5-AS1	0.524393	3.72953	7.86e-05	0.005373	3.81734	3.83737	4.50242	4.52295	3.8378	3.97138	3.69851	3.79495	3.44378	3.53892	3.61566	3.5968	3.69851	3.62217	3.8147	3.68616	3.60645	3.76904	3.6379	3.52618	3.69851	3.36899	3.73855	3.44872	3.44451
226767_s_at	FAHD1	0.523879	6.77409	0.00254791	0.0429562	7.15721	7.40407	6.9652	7.33011	6.57294	6.5408	6.63925	6.8819	6.71061	6.87095	6.98106	6.49694	6.56151	7.04812	6.70441	7.64495	6.62016	6.4283	6.58419	6.71061	6.58438	6.4007	6.11044	6.77898	6.62443
222009_at	CEMP1	0.523805	4.38884	0.00153545	0.0324259	4.78505	4.67052	4.79026	5.06953	4.77342	4.53204	4.27615	4.32469	5.07599	4.26024	4.28811	4.38549	4.41637	3.99854	4.45079	4.58022	4.24527	4.00865	4.21415	4.24597	3.75773	4.2811	4.1045	4.04048	4.14585
235966_at	DAB2IP	0.523235	6.38253	0.000126263	0.00751126	6.87302	6.82425	6.51834	7.0726	6.15069	6.44096	6.71665	6.47009	6.61743	6.3276	6.06593	6.31327	6.41441	6.28514	6.39227	6.4663	6.40404	6.1961	6.20238	6.36195	5.94649	6.15392	6.10535	6.36185	5.88232
221443_x_at	PRLH	0.52245	5.39395	0.000583374	0.0186541	5.96237	5.50782	5.94097	5.92008	5.54494	5.57082	5.56433	5.3303	5.77991	5.01821	5.08227	5.68686	5.40517	4.84082	5.40866	5.12924	5.10323	5.47602	5.32253	5.28924	5.29447	4.99717	5.36536	5.29575	5.01224
227885_at	FOXN3-AS1	0.52214	4.73247	0.00070523	0.0207974	5.24306	4.88878	5.21582	5.33662	4.87383	4.91793	5.08953	4.57968	5.16004	4.56453	4.50559	4.75339	4.78658	4.5902	4.81422	4.65736	4.73094	4.65133	4.68697	4.11529	4.18237	4.54779	4.37668	4.56898	4.47431
217696_at	FUT7	0.521918	5.68524	0.00114697	0.0273488	6.24802	6.02757	6.10032	6.1187	5.91141	5.90458	5.97998	5.66424	6.11582	5.71755	5.36512	5.85915	5.81743	5.25353	5.84211	5.40461	5.60166	5.37007	5.33876	5.48507	5.43953	5.47964	5.70733	5.07489	5.3039
201000_at	AARS	0.519876	9.86911	0.00290297	0.0456688	10.2309	10.2373	10.4506	10.3044	9.50021	9.8268	9.65722	9.88432	10.6113	9.99453	9.64321	9.72309	9.75564	10.4315	9.70919	10.2465	9.5816	9.51914	9.72052	9.64669	9.54069	9.51052	9.95288	9.50077	9.54836
204445_s_at	ALOX5	0.519577	5.03422	0.00191195	0.0367308	5.6381	5.31001	5.08974	5.84481	4.86962	5.02754	5.23012	5.1955	5.02754	5.04607	4.82136	5.08168	5.02754	5.00595	5.35157	4.96177	5.37222	4.54529	5.06063	4.96195	4.39787	4.90312	4.56102	4.46845	5.05606
240392_at	LOC105371920	0.518918	4.08612	0.00233019	0.0408131	4.83484	4.3267	4.6532	4.2733	3.94569	3.49214	4.12148	4.26123	4.35178	4.32942	3.71919	3.97394	4.23866	3.91143	4.58638	4.21635	4.12148	3.75825	3.63988	4.13814	3.7346	3.71073	4.17476	3.98067	3.65872
239132_at	NOS1	0.518492	3.92123	0.00306026	0.047119	4.07898	5.28506	4.20879	3.85423	4.22964	3.98959	3.95356	4.08758	3.76714	3.97367	3.67331	3.96667	3.96948	3.53564	3.93843	3.85496	3.90629	3.43481	3.73064	3.56247	3.87834	3.69631	3.99452	3.77537	3.68533
238080_at	B4GALNT4	0.518234	4.59841	0.000601237	0.0189615	4.94688	4.70618	5.33634	5.14553	4.63538	4.68715	4.53811	4.49342	4.20331	4.53352	4.44707	4.59374	4.63163	4.49342	4.56992	4.83405	4.56992	4.64482	4.44859	4.39809	4.10491	5.184	4.1886	4.3976	4.2282
220778_x_at	SEMA6B	0.517122	5.85307	0.000203106	0.0102632	6.32075	6.32075	6.16212	6.3462	5.96009	5.97744	5.86279	5.68152	6.39124	5.83354	5.83274	6.14057	5.86399	5.38057	5.80395	5.60397	5.64273	5.61984	5.59632	5.7016	5.79585	5.66942	5.69888	5.73126	5.3887
221660_at	MYL10	0.51607	6.66028	0.00238596	0.0413159	7.28929	6.7426	7.14969	7.19355	6.79282	6.8889	6.95796	6.61125	7.28064	6.5978	6.50825	6.91589	6.44968	6.50498	6.8044	6.5958	6.62912	6.28166	6.39897	6.3752	6.24373	6.15314	6.60851	6.40587	6.1273
229612_at	LOC105371491	0.514946	5.49245	0.00120931	0.0283044	6.13068	5.66156	5.94697	5.96082	5.80073	5.80589	5.71016	5.7058	5.81432	5.35063	5.40302	5.33869	5.65833	5.25846	5.60564	5.358	5.62295	5.21703	5.20892	5.22137	5.09676	5.1015	5.20565	5.16793	4.95951
1564573_at	IFITM10	0.513449	5.57788	0.000397608	0.0149103	5.82953	6.11301	6.02624	6.06794	5.51797	5.61358	5.28355	5.21957	6.1273	5.54041	5.45996	5.56465	5.37537	6.03383	5.58133	5.36993	5.14715	5.46596	5.39748	5.40688	5.69057	5.56023	5.48297	5.39385	5.17779
1561355_at	LOC692247	0.512737	6.24733	0.000204308	0.0103145	6.52626	6.63285	6.58498	6.96803	6.14391	6.57681	6.37343	6.01181	6.5279	6.19362	5.90938	6.51053	6.19804	5.90349	5.93251	6.20751	6.00448	6.1892	6.00922	5.88233	6.11027	6.16836	6.28685	6.39955	5.93201
220629_at	KCNQ1DN	0.512365	5.52212	0.000300427	0.0128558	5.69627	5.84517	6.12818	6.14041	5.70782	5.70207	5.76442	5.39926	5.71881	5.47998	5.25997	5.59088	5.53854	5.39287	5.60221	5.56845	5.561	5.52181	5.38132	5.18208	4.98835	5.16448	5.39668	5.28104	5.04096
219893_at	CCDC71	0.512095	6.17459	0.000282986	0.0123977	6.93479	6.41162	6.52859	6.54398	6.35726	6.31284	6.25681	6.30957	6.5484	6.15666	6.09532	6.06126	6.15603	5.97702	5.94636	6.22384	6.00796	6.10334	5.58315	6.05577	5.96597	6.02844	6.23916	5.7955	5.765
1556507_at	LINC01210	0.511542	8.09019	0.00132902	0.030039	8.50179	8.39024	8.48848	8.69902	8.30544	8.25262	8.24226	7.80934	8.06957	8.10604	8.26022	8.30701	8.38976	7.99644	8.18441	8.14814	8.11956	7.71913	8.08729	7.63987	7.67613	7.51263	8.01117	7.87723	7.46087
205944_s_at	CLTCL1	0.511088	5.9242	0.000638215	0.019719	6.4303	6.52575	6.14836	6.30966	5.88364	5.9931	6.01132	5.75573	5.51159	5.82873	5.65867	6.27459	5.67437	5.46933	5.783	5.72853	5.88364	5.90938	6.33828	5.77462	5.55604	6.01579	5.67743	6.32496	5.63827
220838_at	EXD3	0.510871	5.25417	0.00141884	0.031141	5.59702	5.57353	5.66649	5.89617	5.44935	5.13985	5.13031	5.03557	5.86999	4.93621	5.36857	5.2883	5.30735	5.15756	5.21503	5.54702	5.06051	4.91598	5.35965	5.04542	4.5804	5.20627	4.86518	5.26008	4.88253
208224_at	HOXB1	0.509918	5.10203	0.000406919	0.0150335	5.27697	5.22092	5.6938	5.92977	5.01066	5.25368	5.10978	5.09283	5.2693	5.00269	5.01931	5.55084	5.31316	4.74408	4.736	4.93884	5.05293	4.82561	4.82503	4.92936	4.71465	4.94107	5.07619	5.04536	4.978
202140_s_at	CLK3	0.509907	7.63438	0.000348252	0.013878	8.06651	8.05932	8.09049	8.0345	7.67426	7.48147	7.89145	7.74865	7.70193	7.82176	7.27712	7.76097	7.37413	7.38736	7.97042	7.12729	7.7096	7.42325	7.22657	7.61253	7.49029	7.77873	7.56442	7.38185	7.2047
237393_at	TPBGL	0.509561	4.80617	9.44e-05	0.00614366	5.11442	5.17478	5.619	5.02861	4.84311	4.68889	4.67308	4.64219	4.48132	4.55009	4.61059	5.10152	4.8991	4.7868	4.81065	4.48358	4.86961	4.68468	4.66496	4.75556	4.95818	5.05314	4.42588	4.71314	4.52139
221937_at	SYNRG	0.5059	9.14469	0.000744423	0.0214669	9.50085	9.8088	9.50439	9.46456	8.96501	8.8531	9.08339	9.34664	9.20698	9.51001	8.81643	9.0689	8.99167	9.02712	9.18129	8.58107	9.20347	9.12795	8.78994	9.55075	9.15541	9.14613	8.60423	9.19106	8.93818
205744_at	DOC2A	0.505341	5.20486	0.0013882	0.0307412	5.32022	5.65885	5.81034	5.72799	5.23826	5.23261	5.23261	5.00322	4.65593	5.78523	5.254	5.15447	5.49702	5.33672	5.14234	5.05151	5.22726	5.05869	5.11748	4.63887	4.92084	5.03002	5.31867	4.81648	4.89194
231554_at	TPD52L3	0.504738	4.43891	0.000175689	0.00925605	5.02671	4.79665	4.58781	5.04039	4.65606	4.65384	4.41717	4.24731	4.47056	4.35767	4.16062	4.53282	4.62309	4.16357	4.34578	4.52614	4.30916	4.30442	4.33502	4.53154	4.41717	3.83953	4.27004	4.35409	4.00558
229561_at	LRRC16B	0.503891	5.39848	0.000421137	0.0153402	5.71067	5.67806	5.97277	5.92549	5.39996	5.38861	5.76251	5.65238	5.48595	5.20787	5.2792	5.41706	5.64452	5.30376	5.32446	5.52272	5.62692	5.08227	5.12934	5.09844	5.00303	5.13782	5.11434	5.17468	4.91912
201620_at	MBTPS1	0.503621	8.81832	0.00142264	0.031188	9.18782	9.39093	9.2847	9.102	8.52713	8.47809	8.86939	8.76644	8.54947	9.13754	8.90919	8.63106	8.14319	8.49894	9.03557	8.69428	8.81714	8.95664	8.65823	9.14599	9.05414	8.97181	8.4792	8.3304	8.83871
235863_at	JSRP1	0.503058	4.76619	0.0016179	0.0334438	5.08104	5.05169	5.24919	5.37313	4.92184	5.0206	4.90613	4.9079	4.98453	4.63202	4.80787	4.86738	4.83572	4.53394	5.12409	4.84127	4.73907	4.07767	4.36693	4.48753	4.30916	4.55418	4.40247	4.70043	4.3791
219389_at	SUSD4	0.501967	4.73891	0.000638367	0.019719	5.07119	5.60453	5.20219	4.76434	4.85475	4.74988	4.76589	4.56221	4.41157	5.14472	4.64923	4.623	4.62217	4.90727	4.45244	4.43963	4.64343	4.33025	4.87344	4.54904	4.65027	4.72541	4.98717	4.54385	4.34489
240686_x_at	TFRC	0.500931	5.75224	0.00160979	0.0333859	6.12347	6.08888	6.22378	6.25596	5.91383	6.0546	5.88083	5.91818	5.95259	5.63532	5.73664	5.80077	5.87591	5.52408	5.89381	5.94544	5.64457	5.22081	5.16327	5.72371	5.22534	5.71173	5.55763	5.57344	5.16138
232373_at	NOXA1	0.500904	6.74493	0.00235357	0.041086	7.18826	7.00967	7.0686	7.39622	6.84386	7.03756	6.77915	6.686	7.26064	7.02473	6.40137	6.94426	6.56563	6.28473	6.84818	6.63422	6.37595	6.5291	6.57627	6.44188	6.43058	6.2198	7.038	6.64864	6.38984
1560746_at	NEXN-AS1	0.500439	3.01118	5.51e-05	0.00421081	3.4314	3.57011	3.24483	3.47984	2.82946	2.88372	2.80592	2.9195	2.97511	2.74063	2.87595	2.99324	2.87659	2.96929	2.56212	2.82514	2.8819	3.05047	2.76087	2.88533	2.98205	3.47992	3.28883	3.06768	2.89948
204387_x_at	MRPL57	-0.502248	7.78392	0.00181824	0.0357341	7.52613	7.05318	7.38163	7.4872	7.63186	7.87212	7.75244	8.03053	7.84853	7.94439	8.03361	7.70822	7.69001	7.35951	7.81009	7.44138	7.73891	7.82123	7.91987	8.01036	7.55886	8.07136	8.44318	8.43197	8.03146
201526_at	ARF5	-0.503721	8.42597	0.00115914	0.0274592	7.99326	7.84123	8.02591	8.15099	8.36586	8.49877	8.41321	8.55726	7.79389	8.33225	8.97798	8.56277	8.56999	8.96161	8.44386	8.25401	8.36852	8.65379	8.65889	8.30544	8.46383	8.71152	8.92769	8.40026	8.41652
223368_s_at	NTMT1	-0.505318	8.30737	0.00243299	0.0418182	7.92237	7.79354	7.81141	8.00428	8.67236	8.21195	8.27618	8.41053	7.50246	8.0852	8.05349	8.54678	8.20697	8.45168	8.19716	8.86671	8.36134	8.51455	8.81067	8.51418	8.46746	8.35722	8.552	8.57725	8.51641
213773_x_at	NSUN5	-0.50675	8.83682	0.00177344	0.0352534	8.73892	8.50108	8.35579	8.04882	8.91967	8.79301	8.83213	8.82713	9.26424	8.83718	8.92929	8.323	9.22042	9.47019	9.03219	8.76674	8.95642	8.84161	8.6542	9.01789	8.62561	8.85754	9.28774	9.17165	8.64811
218231_at	NAGK	-0.507286	9.65033	0.00195117	0.0370933	9.40639	9.46981	8.8637	9.15694	9.81389	9.92828	9.73203	10.1193	9.34664	9.50897	9.86526	9.65615	9.63007	9.27038	9.86724	9.24749	9.68651	10.1163	9.67943	10.2627	9.82435	9.68407	9.42858	9.87493	9.81891
212753_at	PCGF3	-0.50788	6.73682	0.00221548	0.0398264	6.54549	6.27069	6.35455	6.07008	6.42028	6.7639	6.52434	6.37534	6.95637	6.91907	7.28679	6.62543	6.95139	6.62556	7.03352	7.30979	6.73445	6.73759	6.24903	7.01796	6.9477	6.70199	6.98393	6.85147	7.16382
223112_s_at	NDUFB10	-0.510669	10.4974	0.00311478	0.0475777	10.1153	9.96965	10.0993	10.0897	11.299	10.5321	10.5119	10.5199	9.86544	10.8446	10.3811	10.7197	10.4713	10.8529	10.2423	10.6821	10.4934	10.6991	10.6931	10.3623	10.8022	10.2608	10.9822	10.2314	10.7152
1568924_a_at	IQUB	-0.512563	3.90047	0.00296863	0.0462553	3.32484	3.31648	3.63976	3.59861	4.61084	4.21976	3.87273	4.09301	3.78703	3.95782	3.68415	3.84025	3.73953	3.70797	4.07447	4.52312	3.94685	3.90668	3.77048	3.46959	4.48152	4.03045	3.66131	3.95861	4.29598
219030_at	TPRKB	-0.514367	8.54111	0.00112175	0.0271259	8.00716	7.8947	8.30938	8.22491	8.86575	8.6279	8.63406	8.48188	8.2658	8.81354	9.16758	8.17502	8.21244	8.35448	8.79714	8.49502	8.47677	8.60327	8.8263	8.51603	8.86705	9.10602	8.49864	8.63221	8.67469
1557336_at	SUCLG2-AS1	-0.514876	4.08207	0.000994259	0.025355	3.46569	3.48242	3.8935	3.75668	4.27677	4.09522	4.00089	4.12432	3.54679	4.13942	4.3024	4.08316	3.98891	4.12194	4.33485	4.10538	4.06328	4.83424	4.08316	4.45825	3.84872	4.5323	4.08316	4.08316	4.34715
210537_s_at	TADA2A	-0.518063	5.13379	0.000707732	0.0208497	4.67589	4.46595	4.6644	4.98823	5.11974	5.10275	4.74034	4.82161	5.1462	4.94929	5.25233	4.94516	4.98063	5.5782	5.24411	5.10275	5.2488	5.38765	5.44071	5.46696	5.51407	5.51559	5.53068	5.03336	5.42935
230306_at	VPS26B	-0.520824	7.01208	0.00316228	0.047894	6.73939	6.50326	6.43185	6.62387	7.44146	7.22409	7.1148	7.23118	6.94305	7.11072	7.35385	6.33369	6.62902	7.7044	7.15577	7.46386	6.96567	6.90045	6.96003	6.89194	7.20271	7.27892	6.64158	7.17249	7.28404
203944_x_at	BTN2A1	-0.520918	8.88687	0.00106017	0.0264092	8.57916	8.58945	8.37714	8.25143	9.45193	9.39447	8.73498	8.86403	8.76555	8.83467	8.80073	8.89241	8.60834	9.06338	9.10429	8.33348	9.14612	8.7982	8.89682	9.19437	9.29209	9.0252	9.28029	9.00603	8.88708
224640_at	SPPL3	-0.522257	8.68053	0.00198706	0.0375642	8.22314	8.16571	8.34158	8.2369	8.57403	8.69286	8.42435	8.4825	8.29439	8.34049	9.11186	8.73634	9.26559	8.97254	8.66986	9.00348	8.7319	8.84156	9.13259	8.85177	8.70386	8.8328	8.28022	9.28484	8.81801
220028_at	ACVR2B	-0.523845	5.7703	8.48e-05	0.00568567	5.49987	5.37284	5.3101	5.13826	5.74818	5.96503	5.99813	5.90877	5.79916	5.56057	5.75695	5.93714	5.79916	5.63261	6.05297	5.56486	6.1508	5.9093	6.34558	5.83221	6.05954	5.6644	5.80967	5.93442	5.50693
218333_at	DERL2	-0.523917	9.69777	0.00338858	0.049737	9.16997	9.26138	9.41917	9.18019	9.97115	10.0929	9.46245	9.906	9.25636	9.62188	9.99484	9.79359	9.19231	9.47733	10.0093	9.32169	9.80687	9.92257	10.2714	9.77321	10.2439	10.1207	9.42482	9.82894	9.92131
209503_s_at	PSMC5	-0.526143	10.4684	0.00283068	0.0450226	10.0892	10.0319	10.0108	9.97382	10.5545	10.2714	10.8134	10.7944	9.75387	10.3071	10.2347	10.3763	10.5652	10.8522	10.3153	9.96518	10.7048	10.5714	10.8479	10.7007	10.7967	10.828	10.6299	10.822	10.8992
228009_x_at	ZNRD1	-0.528289	8.75259	0.00199087	0.0375865	8.23948	8.22225	8.32551	8.44808	8.60228	8.70543	8.39882	8.51148	8.61325	8.66511	9.35527	8.80084	9.08243	9.35498	8.80291	8.58902	8.93607	8.76661	8.98593	9.02176	8.78359	8.45303	9.52591	8.75316	8.87161
204873_at	PEX1	-0.52969	6.02606	0.00078878	0.022173	5.24891	5.99502	5.64281	5.43773	5.97469	5.96093	5.88378	5.84219	6.58901	5.91192	6.34456	6.36497	6.45579	6.03291	6.22223	5.89122	6.1957	5.65056	6.13179	5.84253	6.23215	6.28982	6.02102	6.05446	6.43478
221495_s_at	TCF25	-0.530567	10.1008	1.93e-05	0.00199406	9.79463	9.44309	9.78014	9.60276	10.1849	10.1779	10.2783	10.2215	10.4492	9.92027	10.2355	10.0324	10.1778	10.2693	10.2758	9.88322	10.2959	10.1694	10.4301	10.3225	10.1887	10.0616	10.2922	9.6986	10.335
202142_at	COPS8	-0.532177	9.572	0.00159027	0.0331357	9.07799	8.97549	9.2009	9.24551	10.0586	9.96387	9.42912	9.3681	9.3381	10.0156	9.51894	9.86661	9.35699	9.49425	9.37928	9.73449	9.36732	9.69762	9.9963	9.23598	9.70128	9.87245	9.36927	9.81972	10.2162
200705_s_at	EEF1B2	-0.533906	12.2847	0.00269279	0.0440804	11.801	11.7379	11.9016	11.9044	12.4127	12.2304	12.1015	12.2014	12.5335	12.6777	12.9631	11.6896	12.7186	12.1665	12.4905	12.3492	12.0716	12.4836	12.5662	12.1301	12.2386	12.2849	12.9779	11.9623	12.5229
202366_at	ACADS	-0.534238	6.87978	0.00109257	0.026763	6.17584	6.61619	6.82473	6.10731	6.98111	6.87985	6.61448	7.14485	6.82281	6.93054	7.41465	6.80264	7.44337	7.42156	6.98273	7.18034	6.7688	6.74755	7.0349	6.97142	6.68011	7.04668	6.78044	7.06126	6.56028
218461_at	GPN3	-0.535986	9.34107	0.00266319	0.0438871	8.60305	8.73445	9.29332	8.93252	9.56695	9.11395	9.26876	9.09792	8.75158	9.43245	9.32929	9.4148	9.88653	9.88697	9.21845	9.94253	9.26516	9.4735	9.45308	9.01983	9.49789	9.57446	9.6104	9.69502	9.46378
218325_s_at	DIDO1	-0.53741	8.89955	0.000356582	0.0139958	8.23239	8.40289	8.65577	8.50144	9.00516	8.80318	9.22661	8.78457	9.05322	8.67717	9.15307	9.05182	8.87276	9.01265	9.46603	8.58143	8.98406	8.64994	9.12432	8.68674	8.8726	9.05369	9.50714	9.15702	8.97299
203076_s_at	SMAD2	-0.538363	8.71724	0.00334112	0.0494119	8.16922	8.26734	8.38284	8.24068	8.8142	8.59785	8.59404	8.62119	9.01335	8.77005	8.96013	8.73813	8.5441	9.09867	8.26768	9.57623	8.44851	8.90284	8.86816	8.92553	9.0864	9.28926	8.54176	8.20674	9.00625
207757_at	ZFP2	-0.541461	5.05983	0.00128598	0.0293451	4.86832	4.4792	4.62697	4.44551	5.26634	5.15269	5.33381	5.50786	4.84403	5.24415	4.92949	5.30654	5.47003	4.41743	5.07289	5.21758	5.1222	5.04847	4.95303	5.17286	5.00939	4.77835	5.40201	5.07289	5.75367
218763_at	STX18	-0.543563	8.10851	0.00156671	0.0328324	7.64245	7.37364	7.79038	7.80119	8.14579	8.51678	7.66226	8.03872	7.54439	8.00087	8.35884	8.11912	8.57146	8.50494	8.43075	8.36279	7.91464	8.30293	7.97693	8.62119	8.33737	8.43119	7.88389	8.26505	8.11514
218912_at	GCC1	-0.543954	7.56752	2.61e-05	0.0024785	7.35723	6.92948	6.98421	7.17149	7.70501	7.50745	7.29889	7.43213	7.54622	7.50974	7.60452	7.54355	7.43483	7.7921	7.73939	7.59399	7.60516	7.52398	7.766	7.99528	8.08886	7.76556	7.74993	7.73501	7.80809
228408_s_at	SDAD1	-0.54414	9.42495	0.00069883	0.0206533	8.9595	8.72176	9.21571	8.97454	9.56309	9.95054	9.43061	9.2737	9.83334	9.62436	9.20072	9.2066	9.61275	9.89577	9.6252	10.0525	9.40311	9.26657	9.13883	9.33964	9.18214	9.67716	9.59933	9.46307	9.41333
207132_x_at	PFDN5	-0.545554	12.0893	6.28e-05	0.0046168	11.473	11.5917	11.9151	11.5442	12.1041	11.9922	12.2287	12.2304	12.0052	12.2716	12.1051	12.0232	12.6487	11.9424	12.079	12.6261	12.0878	12.3188	12.0543	12.1597	12.1675	12.0208	12.5512	11.9677	12.1228
1554906_a_at	MPHOSPH6	-0.546528	3.56747	0.000168796	0.00903023	3.0263	2.96597	3.10358	3.33769	3.85653	3.73483	3.47411	3.57255	3.59878	3.80737	3.74407	3.57962	3.16076	3.64037	3.58958	3.46312	3.21653	3.81743	3.69352	3.75567	3.77554	3.50458	3.60367	3.93628	4.22826
235564_at	ZNF117	-0.547999	3.82375	0.00206888	0.0383855	3.22427	3.70718	3.49546	3.02684	3.81212	3.79117	4.04882	3.83615	4.09929	4.1054	4.1362	3.69463	4.24577	4.12774	4.18979	4.62336	3.90398	3.78069	3.76582	3.67037	3.32392	3.94656	3.56126	3.4566	4.02049
201469_s_at	SHC1	-0.55092	7.86349	0.00201184	0.037798	7.04435	7.8676	7.46658	7.22436	7.85677	7.67949	7.9062	7.91841	7.80944	7.55062	7.97639	8.19708	8.21836	8.03376	8.16235	8.35789	8.14902	7.70118	8.35745	7.9062	8.33773	8.0523	7.25387	7.6154	7.94457
215412_x_at	PMS2P1	-0.55192	6.82678	0.00162374	0.0334632	6.40375	6.49679	6.31441	6.23771	6.75027	6.54889	6.82151	6.86705	7.17404	6.83873	6.78997	6.7379	6.53884	6.80337	6.9914	6.37842	6.90887	6.9201	6.89364	6.89806	6.76029	7.73125	7.39379	7.34942	7.12102
209279_s_at	NSDHL	-0.552047	6.51103	0.00117223	0.0277333	5.84124	5.73113	6.24628	6.3706	6.8472	6.46782	6.46373	6.75422	6.20584	6.32314	6.59739	6.16911	6.53027	6.79373	6.29809	7.11019	6.75015	6.85872	6.64399	6.50716	6.58707	6.63814	6.89633	6.13708	7.00716
222936_s_at	DESI2	-0.553333	4.3179	0.00146545	0.0316945	3.88058	3.66638	4.01484	3.85058	4.30442	4.74459	4.45904	4.09165	3.94116	3.91813	4.67746	4.23778	4.98879	4.38477	4.51009	4.38187	4.38998	4.10449	4.73608	4.11019	4.56229	4.93009	4.27338	4.17957	4.6092
228495_at	GPATCH11	-0.553406	6.72168	0.00202459	0.037896	6.07075	5.99837	6.67398	6.2842	6.63362	7.11294	6.43831	6.56976	7.08581	7.11185	6.95722	6.93756	6.83161	6.65066	6.96515	6.791	6.85419	6.66667	6.90034	6.47985	7.29066	7.01177	6.01978	6.57371	7.13233
202753_at	PSMD6	-0.554365	10.4062	0.000783054	0.0220461	9.79132	9.96174	10.1708	9.83835	10.7999	10.564	10.2963	10.5044	9.70683	10.4656	10.4495	10.3575	10.1706	10.7017	10.383	10.3292	10.2351	10.6341	10.813	10.4452	10.9383	10.7821	10.608	10.3947	10.8144
224450_s_at	RIOK1	-0.554642	7.60385	0.000324294	0.0133918	7.23136	6.93469	7.30061	7.08516	7.44104	7.71926	7.47614	7.6218	7.50246	8.06802	8.03124	7.53306	7.94314	8.1126	7.86694	7.92818	7.74316	7.5716	7.94435	7.3109	7.64029	7.23415	7.76618	7.39227	7.69773
205361_s_at	PFDN4	-0.556114	9.24798	0.00293563	0.0459683	8.22691	8.73205	9.15941	9.00499	9.08547	9.38035	9.25211	9.07969	9.42851	9.39138	9.97445	9.36498	9.76196	9.45774	9.40415	9.68643	9.08676	8.94435	9.63631	8.66382	9.18484	9.41702	9.53963	9.15901	9.17709
220488_s_at	BCAS3	-0.557907	6.6919	0.00188572	0.0364446	6.58919	6.29153	6.37072	5.64159	6.90365	6.94977	6.68388	7.01507	6.34573	6.42592	6.66262	7.3527	7.19973	6.83631	7.09138	6.28675	7.06823	6.80234	6.68388	6.54665	6.91329	6.63842	6.78481	6.51271	6.70059
221693_s_at	MRPS18A	-0.563677	7.77811	0.00107519	0.0265449	7.26267	7.0726	7.62297	7.26024	7.73867	7.93737	7.48131	7.77824	7.13504	7.62355	8.11446	7.79288	7.72552	8.32305	7.98141	7.95646	7.58224	8.11395	8.18793	8.06934	8.04377	7.57188	8.25215	7.79356	8.03146
221791_s_at	TMA7	-0.564239	12.6806	1.5e-05	0.00166414	12.2375	12.0366	11.9523	12.6004	12.9001	12.8252	12.6914	12.737	12.4684	12.899	12.9974	12.8333	12.4006	12.8436	12.839	12.7452	12.7269	12.6176	12.7598	12.4624	12.9007	12.8743	12.7558	13.0414	12.8703
224693_at	FAM210B	-0.565575	8.28975	0.00138751	0.0307383	7.42268	8.06992	7.82737	7.93868	8.26287	8.21295	8.16884	8.36139	8.02528	8.9467	8.21424	8.24585	8.52357	8.0929	8.38033	8.69199	8.09132	8.80379	8.8796	8.01764	8.20967	8.06688	8.74027	8.50178	8.54714
209637_s_at	RGS12	-0.565937	6.26513	0.000634842	0.0196775	5.69275	5.7672	5.70694	5.99207	6.38184	6.38144	6.21864	6.50202	5.80534	5.66514	6.73961	6.32284	6.30165	6.55435	6.71978	6.42083	6.28777	6.11057	6.60239	6.6672	6.34203	6.69598	6.03795	6.34203	6.36983
219457_s_at	RIN3	-0.566827	5.8902	0.00165023	0.0337843	5.58257	5.41753	5.0222	5.63395	5.35735	6.21617	5.76479	6.10168	6.18239	5.6804	6.4096	6.09012	5.78264	6.0882	6.01216	6.15471	6.24373	6.2878	5.95426	6.19395	5.895	6.03374	5.16977	6.10452	5.87567
213118_at	UHRF1BP1L	-0.56773	7.80061	0.000554555	0.0180973	6.9377	7.43818	7.61622	7.30277	7.86199	7.61424	7.79436	7.57669	7.72788	7.69828	8.0118	7.36939	7.63927	7.90816	7.91584	7.85812	7.78754	7.93342	8.23702	8.10788	8.42362	8.19108	7.7032	8.23394	8.12672
239648_at	DCUN1D3	-0.568161	6.05612	0.00113153	0.027182	5.71744	5.45	5.82279	5.3252	6.18432	6.18247	5.91955	6.05311	6.08145	6.26797	5.74158	6.06429	5.59783	6.6292	5.99382	6.39789	5.82819	6.18411	5.73251	6.23069	6.40479	6.23497	6.5666	6.70907	6.08304
201330_at	RARS	-0.568757	9.98779	0.000629488	0.0195664	9.7491	9.53188	9.43734	9.32181	9.92977	9.82422	10.233	10.3608	9.68952	9.86359	9.86235	9.58571	10.3082	10.5137	9.78723	10.3106	9.95908	10.2004	10.1476	10.2906	10.2161	10.6054	9.7646	9.97955	10.2226
201533_at	CTNNB1	-0.568902	9.96644	0.00256922	0.0431425	9.49286	9.21709	9.66966	9.57463	9.98531	9.76341	10.1835	9.54355	9.58739	9.74591	10.716	10.2005	10.4202	9.68725	9.78012	9.9736	10.7455	9.87906	10.1162	10.0487	10.1291	10.0504	9.9736	10.4118	10.2656
202738_s_at	PHKB	-0.568945	8.88304	0.000807469	0.0224788	8.32864	8.36995	8.25212	8.66979	8.65415	8.95328	9.04891	9.1013	8.64037	8.99979	8.99084	8.96801	9.19323	8.6202	8.85896	9.05029	8.85311	9.09121	9.33627	9.03199	9.45852	9.0583	8.28519	8.74606	9.51547
1552937_s_at	ATRIP	-0.572909	5.86424	0.00176499	0.0351807	5.45624	5.43692	5.36179	5.27702	5.70446	5.85689	5.51176	5.85318	5.25684	5.79238	6.25816	6.02	5.96013	6.96483	5.96962	6.14368	5.96107	6.08187	5.88325	5.9309	6.1155	5.99727	5.86526	6.20331	5.74356
243852_at	LUC7L2	-0.576418	7.87949	0.000620726	0.0194154	7.58703	7.61328	7.09788	7.283	8.20154	7.81617	8.14921	8.22886	8.13091	7.50755	8.1193	8.19499	7.49912	8.2802	7.90361	7.44543	7.91004	7.64473	7.81586	7.78188	8.20368	8.33264	7.92769	8.21216	8.10048
218794_s_at	TXNL4B	-0.576938	6.3603	0.000303834	0.0129479	5.82834	5.85973	5.87208	5.94255	6.13717	6.1913	6.44276	6.45373	6.54058	6.3143	6.88871	6.18412	6.59626	7.04951	6.32719	6.86765	6.2137	6.31374	6.4181	6.24823	6.12725	6.80928	6.64581	6.51149	6.22401
209251_x_at	TUBA1C	-0.577281	12.3907	0.00097989	0.0251617	12.0008	11.924	11.7401	11.958	12.3413	12.1729	12.5787	12.102	11.9336	12.3665	12.5882	12.6525	12.8427	12.9195	12.7198	13.1096	12.2233	12.152	12.8601	12.2972	12.3887	12.6387	12.6092	12.3373	12.3098
208863_s_at	SRSF1	-0.581681	9.46971	0.00300525	0.046653	9.05253	9.00369	8.8642	9.00398	9.30564	9.2016	9.59043	9.58509	9.02895	9.53323	9.51515	8.77159	9.22397	10.0187	9.42319	9.40337	9.39854	9.69849	10.098	9.83309	9.58196	10.0112	10.0862	9.91935	9.59063
219251_s_at	WDR60	-0.58193	6.93054	0.00134427	0.0302336	6.4454	6.54212	6.54661	6.23274	7.05131	7.21146	7.37209	6.81877	6.92545	6.76924	7.43012	7.14063	6.91614	6.91614	6.73738	7.57286	6.90116	6.81073	7.01529	7.13044	6.87425	7.7305	6.70341	6.36343	7.1058
225281_at	C3orf17	-0.58271	8.90479	0.000268635	0.0120541	8.18652	8.41031	8.70117	8.36326	8.98157	8.59336	8.54353	8.81957	8.9394	8.68045	9.26058	8.72714	8.61575	9.30632	9.30605	9.03816	8.98894	9.14101	8.96279	9.09604	9.19891	9.49367	9.0335	9.11068	9.12109
213934_s_at	ZNF23	-0.58439	6.26876	0.00111585	0.0270429	6.12322	5.74062	5.92008	5.32759	6.37965	5.90354	6.27835	6.12388	6.18461	6.74127	6.37856	6.62949	5.965	6.67866	6.39992	6.18433	6.14748	6.45094	6.16914	6.2635	6.50999	6.89876	6.61984	5.92531	6.77539
221987_s_at	TSR1	-0.585602	6.66455	0.000325131	0.0134163	6.22156	6.34363	6.37503	5.75035	7.27182	6.54362	6.44963	6.58133	6.23001	6.82621	7.20034	6.75681	7.03745	6.95097	6.73489	6.85757	6.61352	6.43727	6.97499	6.74879	6.91267	6.69228	6.5353	6.80258	6.76503
223819_x_at	COMMD5	-0.58738	8.40896	0.00252941	0.0427233	7.75185	7.76556	8.29188	7.85294	8.45099	9.22184	8.22065	8.02261	8.39668	8.36503	8.93335	8.44142	9.02047	8.99427	8.3907	8.19557	8.09363	8.61127	8.79819	8.44661	8.39505	8.53535	7.95136	8.54076	8.53594
202592_at	BLOC1S1	-0.58786	9.55096	0.000839419	0.0230619	8.99798	8.56497	9.41538	9.2503	10.1635	9.73278	9.73876	9.50129	9.10064	9.4962	9.69893	9.73552	10.3187	9.97047	9.58486	9.46424	9.6005	9.63083	9.65997	9.5669	9.69299	9.29163	9.74619	9.35333	9.49715
219036_at	CEP70	-0.595859	6.86676	0.00334312	0.0494147	6.15215	6.76788	6.56017	5.98474	7.09342	6.41196	6.63066	7.16615	7.01662	7.66644	6.88037	6.53456	6.49821	7.10058	6.61029	7.03088	6.8361	6.82099	6.82104	7.27455	7.01027	7.09638	7.11613	6.85872	7.72966
204405_x_at	DIMT1	-0.596194	9.86118	0.00274123	0.0444721	9.3023	9.09465	9.54525	9.49932	10.0756	9.86956	10.2803	10.163	9.526	9.65108	10.1645	10.0717	10.4421	10.5444	10.2652	9.87462	9.75955	9.57698	9.68299	9.3623	10.0179	10.4965	9.3803	9.83052	10.0529
210074_at	CTSV	-0.596519	6.39386	0.00172155	0.0345796	5.93583	6.20902	5.78258	5.6437	6.7597	6.56787	6.01453	6.36128	6.13302	6.20831	6.45601	6.95616	6.69537	6.77524	6.3218	6.06291	6.53008	7.00716	5.77761	6.59802	6.70406	6.68689	6.62818	6.23916	6.79194
1554071_at	CCDC67	-0.596952	3.12293	0.000687681	0.0205122	2.89182	2.60911	2.40699	2.57804	3.60189	3.13287	3.51123	3.52052	2.92587	3.47161	2.89571	3.10805	3.25652	3.56744	3.16795	3.13936	2.8892	2.99564	3.63425	2.94486	3.43328	3.03149	2.87656	2.78301	3.69996
218587_s_at	POGLUT1	-0.597224	8.00411	0.00325749	0.048702	7.44788	7.42493	7.59159	7.54538	8.42996	8.36376	7.59973	8.34401	8.29771	8.55482	7.88245	8.10044	8.0047	8.18348	8.19458	7.21733	7.86718	8.00831	8.36762	8.02392	8.75294	7.9492	7.54293	7.90442	8.50354
210707_x_at	DTX2P1-UPK3BP1-PMS2P11	-0.597224	7.67548	0.00107588	0.0265449	7.33452	7.29264	6.96329	7.10479	7.86185	7.71663	7.7284	7.54576	8.0083	7.58203	7.6075	7.56619	7.32739	7.71948	7.91908	7.33327	7.53855	7.59547	7.84758	7.45224	7.91003	8.66882	8.17791	7.95986	8.12541
219482_at	SETD4	-0.600328	6.56606	0.00115583	0.0274403	6.07022	6.21531	6.06652	5.89508	6.66111	6.57735	6.41244	6.16911	7.00213	7.16317	7.18078	6.32721	7.02138	6.57735	6.57735	7.0934	6.51147	6.58321	6.59204	6.33194	6.56093	7.17468	6.72372	6.48769	6.1758
201268_at	NME1-NME2	-0.602483	11.1556	0.00324658	0.0486186	10.3621	10.7835	10.8512	10.6014	11.2924	11.058	11.1093	11.4493	10.9503	11.8013	11.6212	10.9927	11.8197	11.6036	11.3908	11.7894	11.0552	10.8487	11.5002	10.5972	10.9117	11.4855	11.2747	10.8141	10.9271
218354_at	TRAPPC2L	-0.603177	9.19339	0.00132037	0.0299177	8.44489	8.87478	8.81176	8.61545	9.2922	9.06455	9.27699	9.33516	8.45715	9.60811	9.08907	9.3016	8.89944	9.78566	9.34365	9.72607	9.35008	9.29068	9.37352	8.87385	9.49032	9.38366	9.80599	8.95386	9.38624
209579_s_at	MBD4	-0.603533	9.28116	0.000800156	0.0223778	8.76853	8.66574	9.14695	8.51554	9.18273	9.28874	8.99674	9.18509	9.71861	8.93071	9.39499	9.11538	8.999	9.99478	9.75503	9.13798	9.36613	9.19178	9.37413	9.28874	9.50176	9.73168	9.79755	9.63774	9.34293
223329_x_at	SUGT1	-0.60728	9.41868	0.00271745	0.0442598	9.07741	8.19553	9.16896	9.19235	9.73494	9.85844	9.68194	9.68257	9.57084	9.39529	9.29334	9.4885	9.61244	8.7016	9.74332	8.7072	9.59048	9.41444	9.79765	9.39632	9.70488	9.89953	9.47509	9.4277	9.65615
202209_at	LSM3	-0.60784	10.2845	0.00338208	0.0496817	9.64687	9.64662	9.87585	9.92647	10.6911	10.3559	10.096	9.94189	9.37776	10.1989	10.6398	10.2712	9.93554	10.7255	10.4976	10.4807	10.0385	10.503	10.8025	10.1989	10.6339	10.9824	10.7711	10.5087	10.3667
57539_at	ZGPAT	-0.608076	7.33596	0.000211936	0.0105055	7.13351	6.58882	6.88564	6.69272	7.51917	7.53995	7.37444	7.61192	7.29904	7.66943	7.32726	7.21117	7.86369	7.70884	7.28501	7.59622	7.53533	7.16215	7.33974	7.43989	7.13383	6.8698	7.39651	7.99858	7.2163
219622_at	RAB20	-0.608976	8.05792	0.00323249	0.0485308	7.83469	7.2883	7.42436	7.63819	7.88374	7.68905	7.87751	8.00612	8.2706	7.99041	7.8024	7.46546	7.84602	8.56017	8.36493	7.92387	8.3835	8.8373	7.77657	8.74735	8.27187	8.40602	8.35606	8.40771	8.39586
208184_s_at	LOC102724200	-0.609932	5.53315	0.000256196	0.0116725	4.84059	5.15301	5.14596	4.94365	5.45534	5.39883	5.39626	5.32768	5.3352	5.51192	5.60736	5.86833	5.39791	5.87066	5.41395	5.9021	5.24375	5.61984	5.80069	5.94194	6.11786	6.07971	5.2984	5.89486	5.76286
209225_x_at	TNPO1	-0.611352	8.83242	0.00166579	0.033984	8.29391	8.18543	8.1681	8.6281	8.55903	8.86614	8.80942	8.9226	8.55312	9.80786	9.16472	8.81259	9.32708	9.23584	9.15594	9.05271	8.86573	8.57265	8.98863	8.3349	9.14304	8.52449	8.69544	9.16959	8.97343
206846_s_at	HDAC6	-0.61334	8.04471	0.000282011	0.0123693	7.40177	7.38075	7.88638	7.44912	8.20142	7.90874	8.04484	8.04569	7.98575	8.67824	8.10156	8.3468	8.27684	7.94673	8.18338	8.53373	8.39315	7.80276	7.94606	7.79202	7.96527	8.09361	8.75812	8.14903	7.84597
219766_at	B9D2	-0.614208	6.77303	0.000842979	0.0230619	5.98136	5.97899	6.6152	6.45283	7.07121	7.01833	6.85093	6.96089	6.21335	6.62856	6.74598	7.06008	7.00318	7.01227	6.98506	6.47694	6.88147	7.00031	6.63747	6.98285	7.18684	7.09308	7.00963	6.16669	7.3122
225826_at	MMAB	-0.614802	7.82766	0.00124499	0.0288064	7.4728	7.39254	7.05757	7.32199	8.17537	7.50277	7.66233	7.62841	7.28141	7.7356	7.82861	7.69296	8.16888	7.67621	7.99539	8.19235	7.85045	7.91353	8.55146	7.59864	8.04179	8.5129	8.34356	8.04678	8.04716
1560116_a_at	NEDD1	-0.615943	8.72382	0.000611264	0.0191853	8.1365	7.9495	8.36972	8.37002	8.52345	8.55946	8.65993	8.5636	8.36056	8.82177	9.08861	8.77542	8.88488	9.43071	8.80759	9.10283	8.70378	8.98934	8.55292	8.6868	8.84824	9.20452	8.38316	9.423	8.89931
1557799_at	C11orf31	-0.615972	5.69359	0.00185589	0.0360928	5.06087	5.04643	5.51116	5.08622	6.01795	5.69821	5.58182	5.4059	5.30492	5.78601	5.99958	5.70728	4.90453	5.48098	5.7519	5.78855	5.70405	6.25156	5.85181	5.94446	5.95638	5.72925	6.20712	6.24817	6.31457
211955_at	IPO5	-0.618517	9.29079	0.00235586	0.0411128	8.63749	8.22694	9.29462	8.92589	9.44486	9.39872	9.4252	9.2778	9.58083	9.50764	9.77529	9.44875	9.45971	8.57748	9.3513	8.94807	8.81341	9.43698	9.84735	9.26221	9.61612	9.22137	9.81943	9.21742	9.75489
217720_at	CHCHD2	-0.61929	12.215	0.000108431	0.00672922	11.4602	11.659	11.8393	11.8208	12.1191	12.1418	12.1765	12.0461	11.7744	12.2506	12.1703	12.326	12.5156	12.6017	12.1765	12.415	12.0553	12.4056	12.6124	12.2045	12.2624	12.8076	12.7062	12.1955	12.6332
225410_at	COA5	-0.620086	8.98582	0.00120596	0.0282744	8.59365	8.46345	8.39225	8.41042	9.37085	9.44794	9.07077	9.11874	8.46498	8.92585	9.1341	9.20766	8.75887	8.47827	9.30687	8.41228	8.76976	9.41478	9.52451	8.95866	9.17808	9.38669	9.38405	9.18931	9.28262
224441_s_at	USP45	-0.620861	3.81188	0.00135464	0.0304044	3.31564	3.47528	3.15073	3.21976	3.81139	4.44282	3.50595	3.99399	3.44506	4.23515	4.26434	4.37488	4.09456	3.65062	3.70241	3.81462	3.50794	3.85263	4.14562	3.49635	4.49942	3.95268	3.54301	3.62583	4.17625
205340_at	ZBTB24	-0.622194	7.25216	0.000400862	0.0149618	6.74382	6.52814	7.00445	6.64166	6.96519	7.14452	7.24203	7.0126	7.52966	7.35123	7.17774	7.15641	7.72427	7.38555	7.35983	7.75857	7.45921	7.38379	7.1688	7.71409	7.47029	7.94665	6.84169	7.00539	7.58847
223297_at	AMMECR1L	-0.622401	8.13763	0.000392369	0.0147645	7.66241	7.44523	7.79946	7.55217	8.03345	8.04379	7.72105	7.97697	7.77173	8.35203	8.55535	8.22581	8.30882	8.50474	8.21181	8.12663	8.07715	8.18474	8.71118	8.26889	8.40869	8.52521	7.75518	8.76018	8.45816
217909_s_at	MLX	-0.623568	8.45415	0.00122174	0.0284734	7.64985	8.44952	7.95913	7.66293	8.6942	8.44351	8.1135	8.2642	8.27244	8.32286	8.36372	8.39006	8.54895	8.86822	8.09728	8.51073	8.08814	8.97301	9.0016	8.70971	9.0233	8.98416	8.60073	8.5379	8.82418
1555037_a_at	IDH1	-0.624799	9.27676	0.00200983	0.0377928	8.82845	8.45797	8.5955	9.12578	9.5115	9.11546	9.07941	9.2446	10.0207	10.0488	9.10088	8.9386	9.2446	9.0288	8.94604	9.64929	9.54146	9.52504	9.38678	9.37559	9.43698	10.036	9.13803	9.06573	9.47702
244763_at	MTRF1	-0.62556	4.08253	0.00141411	0.0310882	3.61559	2.93253	4.08316	3.59694	4.16658	4.4434	3.86266	3.90313	4.08616	4.03196	4.1583	3.98977	4.15531	3.56376	4.09523	3.7922	4.0856	4.44394	4.02963	4.28109	4.6712	4.63529	4.40914	4.33129	4.69931
224681_at	GNA12	-0.626568	9.47749	0.000527525	0.0174542	8.85109	8.79962	9.09592	9.05807	9.45341	9.805	9.64278	9.5899	8.87251	9.66857	9.52611	9.75503	9.23042	9.82912	9.30729	10.1546	9.61157	9.07475	9.55358	9.54448	9.67719	10.1287	9.28551	9.77635	9.64567
218296_x_at	MSTO1	-0.62803	7.07901	7.58e-05	0.00525568	6.37458	6.82972	6.42323	6.57831	7.43092	7.31881	6.93672	7.14495	6.86309	7.27115	6.99963	6.95126	7.33251	7.85898	6.92339	7.20729	7.29403	6.99091	7.19588	6.89897	7.48073	7.37101	6.87729	7.25562	7.16619
227245_at	NAA25	-0.632156	7.04793	0.000913614	0.024143	6.92617	6.75425	6.22481	6.16244	7.25673	7.33311	6.98329	6.83604	7.48846	6.93354	7.33434	6.79633	7.54171	7.37796	6.82453	7.47119	6.61526	6.81228	7.19338	6.8083	7.33603	7.49857	6.87451	7.5219	7.29302
207467_x_at	CAST	-0.632786	9.59415	0.00231618	0.0407313	8.60889	9.31262	9.25662	9.07233	9.43433	8.92091	10.2249	9.84651	9.87072	9.49511	9.75334	9.22488	9.93033	10.1887	9.65579	10.025	9.91345	9.92405	9.38908	9.89179	9.64823	9.9032	9.7477	8.96439	9.65098
227552_at	SEPT1	-0.634733	5.06494	0.00313738	0.0476887	4.63057	4.3989	4.69999	4.3976	5.50277	5.27751	4.94958	5.04111	5.05428	5.03608	5.20779	4.84172	4.99479	4.53215	5.54647	5.98969	5.31496	4.85471	4.71937	5.5498	4.68238	5.04111	5.60935	5.8156	4.93526
1553960_at	SNX21	-0.636261	7.73777	0.000660636	0.0201111	6.99163	7.14612	7.17076	7.50473	7.63589	7.89557	7.90626	7.74956	7.22491	7.71097	7.76719	7.7517	7.63023	7.71973	7.3621	7.74251	8.08067	8.13648	7.6326	7.88166	8.11224	8.09112	7.62973	8.58939	8.38048
32042_at	ENOX2	-0.636889	6.03544	0.000598093	0.0189131	5.64373	5.44251	5.66353	5.25205	6.28157	6.17445	6.15381	5.8988	5.66372	5.80913	5.71719	6.38258	5.92333	6.3958	6.17454	6.04987	6.60827	6.1557	6.32673	6.09001	6.40544	6.1094	6.64722	5.43447	6.48217
223363_at	PSMG3	-0.639387	7.62744	0.000512993	0.0172392	7.05792	6.97636	7.00832	7.31884	7.93747	7.86786	7.27428	7.69122	7.42822	7.58561	7.84828	7.81449	8.08351	8.42008	7.81306	8.28693	7.20366	7.5046	7.64012	7.47852	7.80687	8.0451	7.54298	7.42402	7.62776
208928_at	POR	-0.640142	7.94972	0.00267931	0.0439518	7.3337	7.43171	7.40826	7.47432	8.23404	8.02682	8.04303	8.09025	7.57531	7.88406	8.18655	8.64764	8.7525	8.38572	8.40004	8.466	8.39266	8.10114	7.41203	8.09841	7.69073	7.95952	7.70912	7.36194	7.67744
240616_at	LOC105370333	-0.640367	5.61553	0.00112882	0.0271687	5.14781	4.98258	5.03701	5.14309	5.97791	6.31941	5.3797	5.83829	5.62408	6.29614	5.51028	5.677	6.04448	5.24044	5.92315	5.29382	5.47937	5.62365	5.62841	5.21565	5.66318	6.2054	5.38536	5.58189	6.17018
232524_x_at	ANAPC4	-0.642435	9.04059	2.83e-05	0.00261128	8.50425	8.54739	8.95159	8.00054	9.08488	9.18629	9.13176	9.23273	9.1854	8.86367	9.40375	8.8941	9.00637	9.06454	9.22316	8.97885	9.08638	9.23585	8.93347	9.48799	9.36353	9.14389	9.53542	8.83072	9.13815
226843_s_at	PAPD5	-0.642669	7.93379	0.000720478	0.0211087	7.73007	7.15485	7.11277	7.5781	7.38306	7.97393	7.9098	8.16959	8.67627	7.88403	7.90573	7.64612	7.87524	8.00087	7.84351	8.45786	7.87396	7.79777	7.90533	8.40406	8.19639	8.27444	8.45144	8.32355	7.81599
222199_s_at	BIN3	-0.64326	7.73251	0.00106895	0.0264787	7.19001	7.293	7.10821	7.17748	8.08101	8.30805	7.19006	7.39533	7.96644	7.68314	8.25344	7.47032	8.3364	8.33615	7.8948	8.30089	7.52122	7.7374	7.38523	7.97338	7.74688	7.89352	7.76514	7.75699	7.54836
219002_at	FASTKD1	-0.647972	8.36036	0.00240424	0.0415071	7.57051	8.09625	7.81944	7.77804	8.86283	8.57351	7.94623	8.64068	8.20404	8.74894	8.30338	7.85121	8.25422	8.65911	8.36884	8.34075	7.93667	8.25022	8.43324	8.08621	8.96581	9.26306	8.74613	8.96258	8.34703
204010_s_at	KRAS	-0.649067	4.21883	0.0011456	0.027328	3.6809	3.44872	4.25649	3.30833	4.31003	4.38755	4.10367	4.11077	4.61638	4.33963	3.97923	4.32308	3.85439	3.89374	3.98084	3.7915	4.23367	4.73026	4.54703	4.35553	4.53925	4.37928	4.74122	4.73257	4.8266
221753_at	SSH1	-0.65079	7.75228	0.000116812	0.00709776	7.39772	7.17698	7.30187	6.94589	7.78793	7.87323	7.8879	8.08302	7.7085	8.12564	8.02451	7.85947	7.9083	7.92747	8.24452	7.69909	8.30351	7.66915	7.26249	8.10103	7.93836	7.44879	7.33888	8.00361	7.78907
219162_s_at	MRPL11	-0.65127	8.61181	0.00248262	0.0421937	7.92888	7.82521	8.36397	8.14092	8.85572	8.43075	8.41878	8.4208	7.69295	8.91015	9.0681	8.58986	8.77953	9.18047	8.88803	8.34822	8.38774	8.8611	8.77717	8.60453	8.77432	9.168	9.41345	8.4825	8.98413
203584_at	EMC2	-0.654052	10.2779	0.00229109	0.0405127	9.57671	9.98356	9.72997	9.62377	10.2599	11.2324	9.76149	10.1321	10.6339	10.1627	10.626	9.8543	10.4416	10.621	10.1242	11.0515	10.1882	10.4611	10.8858	9.9592	10.2031	10.3402	10.0398	10.5975	10.4575
228239_at	SMIM11A	-0.654079	7.57516	0.00085061	0.0231725	6.85795	7.10116	7.26036	6.88349	7.6741	7.61852	7.74276	7.49997	7.27224	7.449	7.47548	7.86718	6.87194	7.5107	7.6307	7.64025	7.58831	7.97065	7.59937	7.62522	7.72241	8.3077	8.05319	7.69515	8.46129
209805_at	PMS2	-0.656615	7.13953	0.00209269	0.03865	6.74196	6.60317	6.40599	6.60078	7.06181	7.22907	6.62686	7.10951	7.76449	7.10532	7.28058	6.80929	6.81068	7.13513	7.04327	8.1677	7.11453	6.91753	7.13463	7.28336	7.37391	7.98568	7.13731	7.6053	7.44036
203044_at	CHSY1	-0.657631	9.63522	0.00149477	0.0320117	8.69837	9.28302	9.12069	9.22916	9.17809	9.8931	9.80104	9.56288	9.13034	9.42876	9.56661	9.68302	9.91403	10.1381	10.1438	9.59783	9.88056	9.53241	9.52216	9.81186	10.012	10.4396	9.28039	10.3545	9.67818
217754_at	DDX56	-0.658912	7.75241	0.000284359	0.0124356	7.26023	7.15302	7.23641	7.14606	7.64762	7.57333	7.61658	7.61868	7.36854	7.77931	7.83921	7.8365	8.14882	8.558	7.83381	8.63306	7.75706	7.72891	8.0248	7.65795	7.78086	8.10247	7.68945	8.08751	7.73217
225199_at	C16orf72	-0.660598	9.60189	0.00147197	0.0317349	9.11348	8.49696	9.22525	9.35226	9.37011	9.2401	9.85867	9.99906	9.83178	9.52279	9.94908	9.55603	10.1338	8.96199	9.68637	10.0105	9.63783	9.51351	9.81199	9.39078	9.62655	10.4216	9.39293	10.02	9.92379
207196_s_at	TNIP1	-0.662226	9.38138	0.00201298	0.037798	8.99524	8.61724	9.00971	8.67827	9.64087	9.51124	9.6807	9.46329	9.53128	9.26533	9.57679	9.88643	9.98295	10.1469	9.23774	9.96911	9.81584	9.02418	9.63904	9.0352	9.55254	9.39643	8.61116	9.19696	9.07016
202706_s_at	UMPS	-0.664035	7.67535	0.00109013	0.0267517	7.24643	7.16924	7.34786	6.70673	7.81562	7.87136	7.32831	7.40032	7.27117	7.67958	7.90499	7.98243	7.52178	8.74997	7.52609	7.47966	7.55458	7.84131	8.13056	7.87477	7.8706	8.26791	7.64475	7.697	8.00084
204145_at	FRG1	-0.665218	9.55812	0.00147847	0.0318128	8.69943	8.97259	9.20021	9.12514	9.40133	10.1537	9.1078	9.47859	9.49622	9.34468	10.0329	9.23314	9.77967	10.2988	9.51271	9.95001	9.05393	9.71389	10.0584	9.46419	9.66053	10.0218	10.1692	9.41873	9.60551
218216_x_at	ARL6IP4	-0.667023	9.9738	3.15e-05	0.00283052	9.41479	9.31719	9.42178	9.50026	10.3782	9.75875	10.1225	9.80482	9.74292	9.78417	10.1056	9.90025	10.7999	10.512	10.1867	10.1476	10.014	10.0501	9.85724	10.03	10.0644	10.0454	10.1359	10.2494	10.0011
1555272_at	RSPH10B	-0.667235	6.71026	0.00291363	0.0457531	6.31498	6.12534	6.36481	5.79399	6.70475	6.74659	6.66497	6.60709	6.56376	8.20785	7.26573	6.48998	6.68649	6.82242	6.56014	7.2399	6.57214	6.70475	6.62879	6.33834	6.82453	6.87529	7.05921	6.6344	6.96018
219007_at	NUP43	-0.670062	9.24137	0.00244641	0.0419032	8.45621	8.82702	8.73741	8.69343	9.21015	9.06984	9.04448	9.19914	8.87078	9.39175	9.83697	9.19437	9.64047	10.5703	9.25546	9.41377	9.36298	9.01768	9.43429	8.90674	9.49788	9.91268	9.03498	9.08077	9.37473
235810_at	ZNF182	-0.670803	6.57719	0.00014039	0.00799563	6.35629	5.68245	6.21333	5.80277	6.54786	6.38124	6.39937	6.63741	6.44872	6.64572	6.80337	6.42615	6.59397	6.66964	6.63003	7.46338	6.61144	6.8734	6.70804	6.62228	6.84738	7.2358	6.65462	6.36561	6.80937
201499_s_at	USP7	-0.670998	10.045	1.6e-05	0.00175634	9.37776	9.54829	9.5214	9.47782	9.91783	10.0012	10.0126	10.0794	9.56827	10.1164	10.2926	10.3579	9.96766	10.05	10.4279	10.3885	9.85998	9.92317	10.2613	10.2255	10.4008	10.4761	10.027	10.5485	10.296
225119_at	CHMP4B	-0.671042	8.62073	0.000431385	0.0155296	8.28815	7.99845	7.8389	8.10272	8.83405	8.75932	8.82198	8.84364	8.1372	8.79039	8.9608	7.92484	8.3972	8.63566	8.51524	9.03702	8.35997	8.97486	8.74027	8.95764	9.2382	8.50837	8.99813	8.83752	9.01779
222867_s_at	MED31	-0.671285	8.43343	0.00335948	0.0495093	7.29892	7.58508	8.50499	8.08921	8.63799	8.42595	8.43819	8.67315	7.30638	8.46162	8.56482	8.4625	8.81661	8.03874	8.47299	8.41953	8.49521	8.77091	8.70995	8.44014	8.62437	9.08821	8.85778	8.7371	8.91542
200085_s_at	TCEB2	-0.671917	11.8224	0.000252685	0.0115908	11.1016	11.3275	11.1684	11.4345	12.1408	11.9408	11.8776	11.7971	11.0287	11.9284	11.9627	11.9189	12.102	12.1849	11.7579	12.0534	11.5119	11.7258	12.1188	11.5009	12.1285	12.3892	12.021	12.3133	12.1262
204732_s_at	TRIM23	-0.673195	7.50748	0.00259474	0.0433645	6.87824	6.77723	7.16387	6.94864	6.70641	7.4804	8.04487	7.91443	7.35522	7.65711	8.02564	7.2346	7.89026	7.59303	7.92417	7.43323	7.34673	7.59115	7.34558	7.33506	7.58537	8.6989	7.44489	7.49116	7.82078
225862_at	SLC25A26	-0.673372	7.94223	0.00315528	0.0478508	7.15489	7.4513	7.49616	7.40405	7.93171	7.65784	7.62209	7.72373	7.72077	7.89796	8.16884	8.05237	8.01781	7.82596	8.27097	9.30295	7.91605	8.23381	7.63671	8.17537	7.73894	8.11496	8.85237	7.85969	8.3285
227686_at	OXNAD1	-0.673395	6.99399	0.00246358	0.0420008	6.44548	6.4814	6.50937	6.2771	7.09188	7.33388	6.39597	6.80702	6.81669	7.71624	6.54079	6.98697	6.40442	7.5685	7.51401	7.16938	6.63391	7.26913	7.2181	7.25632	7.05653	7.80215	7.00897	7.4326	7.1129
227815_at	VPS33A	-0.673871	8.08781	0.00119321	0.0280718	7.48128	7.50871	7.79963	7.29742	8.19104	7.74487	8.01632	7.70425	7.40734	7.89344	8.12255	7.92933	8.86393	8.84365	8.16457	8.58523	8.37182	7.96299	8.4423	8.18536	8.23176	8.52825	8.23633	8.26463	8.4183
201671_x_at	USP14	-0.674065	9.58157	0.000701477	0.0207091	8.97198	8.80015	9.52642	8.76286	9.80306	9.52023	9.7335	9.75077	9.24237	9.35941	10.0031	9.81945	9.38901	10.0597	9.43025	9.65569	10.2158	9.6519	9.4517	9.77163	10.1656	9.13606	9.25944	10.0154	10.0437
209338_at	TFCP2	-0.67438	7.47534	0.000442193	0.0157095	6.92996	7.03988	7.48372	6.18187	7.41086	7.33261	7.33773	7.75853	7.20528	7.83723	7.73352	7.52832	8.24969	7.55623	7.78797	7.78702	7.30179	7.81484	7.57127	7.55573	7.42113	7.90672	7.32921	7.44714	7.37519
221637_s_at	C11orf98	-0.675594	8.59677	0.00159572	0.0332112	7.93434	7.62765	8.38631	8.16878	8.75402	8.83703	8.63181	8.6359	7.95464	8.90838	9.07528	8.43999	8.52773	9.52745	8.8588	8.00431	8.53973	8.3528	9.05979	8.62556	8.70279	8.75006	8.78928	9.20562	8.62119
222537_s_at	CDC42SE1	-0.676486	7.44617	0.00128362	0.0293168	7.03668	7.38248	6.26775	6.82477	7.7122	7.25046	7.76287	7.76914	7.81231	7.14234	7.53425	7.70824	7.23728	7.19709	7.6591	6.6374	7.75443	7.68274	7.65914	7.71903	7.25869	7.55913	7.9364	7.58072	8.06955
202200_s_at	SRPK1	-0.678403	8.62252	0.00269529	0.0440949	7.93307	8.11171	8.16679	7.99909	8.67442	8.85216	8.422	8.49835	8.49593	8.9304	9.39002	8.64855	9.22894	9.62998	8.65904	9.12982	8.55507	8.15261	9.04217	8.19599	8.91122	8.34478	8.69876	8.05569	8.83653
216525_x_at	PMS2P3	-0.680282	8.65148	0.000842488	0.0230619	8.17008	8.27387	7.9173	7.95893	8.83019	8.4583	8.75507	8.45427	9.10329	8.61456	8.65501	8.43992	8.09988	8.63745	8.79367	8.14646	8.70531	8.94853	8.86038	8.74035	8.69936	9.61462	9.14852	9.20589	9.0558
204511_at	FARP2	-0.681576	5.28471	4.15e-05	0.00347876	5.17249	4.67599	4.42448	4.57578	5.18052	5.28395	5.14663	5.25436	5.66978	5.10366	5.56301	5.33777	5.14873	5.49081	5.14553	5.39256	5.5782	5.40242	5.06946	5.6313	5.51407	5.45829	5.39849	6.08467	5.41479
222691_at	SLC35B3	-0.68212	8.61128	0.00102684	0.0259228	8.05366	8.08525	7.70425	8.31005	8.83399	9.13682	8.53673	8.82126	8.89418	8.7002	9.12718	8.65087	7.99923	8.27207	9.11781	8.44765	8.62593	8.72415	8.67615	8.65087	9.40632	8.88739	8.27173	8.21908	9.12926
218830_at	RPL26L1	-0.682563	9.47826	0.00225662	0.0402576	8.72316	8.82962	9.0304	9.03646	9.67526	9.58024	9.38354	9.79919	8.85412	9.44066	9.85987	9.37952	10.1156	10.1901	9.62377	10.3157	8.98034	9.3353	9.64044	9.0625	9.42608	10.2426	9.33224	9.58466	9.5152
221984_s_at	FAM134A	-0.6839	9.65223	0.0010969	0.0267975	9.10383	9.08048	9.03387	9.09285	9.3496	9.80957	9.37931	9.48837	10.0902	9.56164	10.167	9.8246	9.83045	10.021	9.4777	10.5505	9.56787	9.41347	10.0576	9.49112	9.60159	10.549	9.67938	9.86327	9.2214
227220_at	NFXL1	-0.686932	6.92243	0.000353573	0.0139478	6.36243	5.85218	6.49098	6.67604	6.55169	7.34578	6.74917	6.64588	7.02514	7.38594	7.03756	6.71825	6.65351	7.41575	7.09655	7.60837	6.96003	6.97065	7.13985	6.95857	6.91889	7.42261	6.98741	6.71006	7.37748
238423_at	SYTL3	-0.686988	6.56847	0.000168649	0.00903023	5.8666	6.06409	5.72446	6.31045	6.09714	6.63638	7.10584	6.89908	6.48326	6.72099	6.74209	6.69017	6.81149	6.41851	6.93961	7.31129	6.30504	6.71027	6.96094	6.33986	6.59337	6.31026	6.67921	6.91908	6.57224
224812_at	HIBADH	-0.687707	9.10999	0.00229813	0.0405716	8.44048	8.49275	8.74342	8.45259	9.31457	9.2086	8.85219	8.98901	8.1725	9.84824	8.70246	9.36848	9.38383	9.08499	9.01663	9.43859	9.06234	9.12693	9.67825	8.67213	9.58015	9.32865	9.54011	9.5109	9.74087
226946_at	NADK2	-0.689684	7.5295	0.000988039	0.0252553	6.96894	6.98881	7.01361	6.82931	7.3703	7.70981	8.01083	7.89004	6.921	7.35673	7.20086	7.33391	7.5163	7.91808	7.28773	7.92039	7.20423	7.77064	7.86446	7.73558	8.42109	7.68561	7.59711	7.48018	8.24202
204600_at	EPHB3	-0.689733	7.45475	0.00282262	0.044954	6.16451	7.22271	7.04307	7.07121	7.60664	7.85765	7.92882	7.52706	7.5366	8.03807	7.78925	7.49182	7.90632	7.01227	7.77294	7.7074	7.44436	7.35086	6.54116	6.99192	7.55124	8.17359	7.62792	7.59267	7.41873
226149_at	SNHG11	-0.689818	7.1514	0.00141897	0.031141	7.27351	6.06145	5.87022	7.08266	7.26829	7.39402	7.04976	6.83528	6.98181	7.14675	7.44838	7.20155	7.61834	7.7717	7.2478	7.01559	7.46216	7.20059	7.2181	6.99073	7.26844	7.76354	6.92481	7.62075	7.0689
229874_x_at	LOC105376793	-0.690115	8.6506	0.0006956	0.0206135	8.4815	7.84247	7.68162	8.27803	8.90257	8.24127	9.01018	9.22387	8.65496	8.53033	8.58615	8.94823	8.92465	8.94571	8.0849	8.85749	9.3467	8.57448	8.20578	9.08722	8.87744	8.65335	8.97599	8.80056	8.54962
218579_s_at	DHX35	-0.691158	6.39171	0.000928927	0.0243593	5.58405	5.80528	6.11414	5.74109	6.21914	6.072	6.00618	6.0799	5.81968	6.41926	6.23938	6.55	6.90972	6.78398	6.55169	7.16231	6.4916	6.55365	6.29067	6.32748	6.63442	6.8707	6.85292	7.01414	6.69944
222467_s_at	PPP6R3	-0.691585	9.64789	0.00136189	0.0304819	8.90058	9.26147	9.3872	8.71856	9.63402	9.55766	9.46166	9.28513	9.37995	9.6604	9.96487	9.56584	10.011	10.3337	9.98903	8.97503	9.39973	9.69533	10.0117	9.83002	9.91348	10.5711	9.72333	10.099	9.86734
228282_at	MFSD8	-0.692719	7.18378	0.00113875	0.0272534	6.73425	6.47835	6.97199	6.223	6.84455	7.24071	6.82207	6.83761	7.06051	7.20528	7.58191	6.71907	7.29403	7.27329	7.96281	7.3734	7.79829	6.9265	7.34127	7.40646	7.13425	7.79574	7.34538	7.8287	7.39513
224776_at	GPAT4	-0.69383	8.14537	0.0012842	0.0293168	7.73995	7.49328	7.60525	7.41172	8.35722	8.87766	7.6607	8.27938	8.36036	7.69073	8.4855	7.97594	7.68452	8.67696	8.0593	8.64771	8.14376	8.01219	8.2585	8.42226	8.61064	8.20097	7.71206	8.92332	8.34426
204093_at	CCNH	-0.695865	9.66186	0.000546005	0.0178974	9.02123	8.76757	9.73567	8.78484	10.3991	9.68077	9.76659	10.1846	9.29331	9.59399	9.49469	9.91179	9.21067	9.71764	9.57299	9.50051	9.5895	10.1913	9.97767	9.80526	10.2528	9.79063	9.72081	9.80278	9.77971
207023_x_at	KRT10	-0.696172	9.55212	0.00228225	0.0404218	9.22564	8.61625	8.72188	9.30557	10.0507	10.2447	9.65484	9.72943	9.03959	9.87972	9.9156	9.95452	9.86923	9.96534	9.6932	9.36387	9.43583	8.99303	9.68824	8.82984	10.0555	9.95381	9.1757	9.5578	9.88319
204088_at	P2RX4	-0.696551	8.03289	0.000884946	0.0236599	7.74148	7.96895	7.6779	6.40283	8.2031	8.32189	7.86666	8.08428	7.67451	7.91045	8.0527	8.46143	8.18634	8.18891	8.2206	8.70111	7.98804	8.53079	8.15043	8.18895	7.91255	8.44471	7.9011	7.97294	8.06966
205052_at	AUH	-0.696876	7.9359	0.00241695	0.041621	7.54193	6.74934	7.62297	7.48786	8.11579	7.94367	8.06815	7.87342	7.31034	8.42309	7.68179	8.09797	7.91242	7.70699	8.23061	7.54355	7.99492	8.00308	8.91632	7.63518	8.11489	8.76847	8.51355	8.08875	8.05243
215985_at	HCG8	-0.69706	4.83248	0.00322265	0.0484959	4.15064	4.65033	4.10604	4.08081	4.58905	4.84147	4.81357	5.1476	4.95084	4.51154	4.72753	5.31669	4.79887	4.29174	4.71168	5.2878	5.02819	4.91609	4.43763	4.7211	5.39236	4.97102	5.9453	4.644	5.78022
228841_at	LYRM7	-0.697821	8.88004	0.00109405	0.0267638	8.08048	8.47495	8.76651	7.85355	8.98129	8.61177	9.2077	9.05297	8.70545	9.41523	9.08159	9.12615	9.70924	9.32094	9.04073	9.49474	8.64657	8.56381	8.95936	8.28257	8.94171	9.2189	8.98103	8.60846	8.87539
212201_at	ANKLE2	-0.698939	6.85197	0.000349938	0.0138839	6.41396	6.3988	6.23524	6.01144	7.17597	6.66518	6.70877	6.70543	6.89439	6.52853	6.93298	6.59719	7.29388	6.66783	6.72425	7.70005	6.69797	6.96897	6.9245	7.10804	6.94095	7.37101	7.1013	7.66495	6.86762
225761_at	PAPD4	-0.699758	8.52797	0.000870691	0.0234392	8.023	8.00631	8.13389	7.59747	8.24434	8.17721	8.72669	8.90446	8.86311	8.25881	8.78785	8.07149	8.75345	9.11582	8.65096	8.35034	8.3826	8.59232	8.33574	8.57721	8.63772	9.66393	8.75729	8.81042	8.77671
209482_at	POP7	-0.700376	8.56014	0.000220726	0.0106922	7.97451	7.86332	8.29723	7.75224	9.01429	8.72506	8.39439	8.23431	8.00152	8.65759	8.81305	8.37862	9.06157	9.32107	8.62337	8.39552	8.50813	8.70058	8.7504	8.56546	8.88798	9.01158	8.86194	8.40819	8.80164
201302_at	ANXA4	-0.700988	9.78023	0.0020227	0.0378736	9.12519	9.23948	9.31618	9.08477	10.3041	9.8063	9.37785	10.2052	9.25036	10.3286	9.88403	9.67865	10.1313	9.60294	10.4386	9.10424	10.5538	10.1168	9.89193	9.54803	10.325	9.6775	9.81343	9.52242	10.1792
225887_at	PROSER1	-0.702074	7.13549	0.00339879	0.0498601	7.03911	5.66245	6.76908	6.71234	7.18092	6.69492	7.05913	7.30304	6.9455	7.65337	7.76419	6.86158	7.751	7.06347	7.38123	6.39144	7.07002	7.14741	7.17601	7.51326	7.31147	7.92735	7.16693	7.49488	7.34711
238903_at	UBXN2B	-0.703983	6.36325	0.00302693	0.0468169	6.06514	5.49449	5.80028	5.72773	6.39761	6.47166	6.32366	6.23179	5.99194	6.32773	6.75562	6.66765	5.58701	7.17143	6.18758	5.85158	6.55184	6.78455	7.06811	6.08603	6.78454	7.0489	6.56273	6.18093	6.96084
219035_s_at	RNF34	-0.704865	9.02171	0.00210688	0.0387597	8.39898	8.77444	8.14544	8.39963	8.78717	9.24807	8.91482	9.0526	8.42416	8.94128	8.5094	8.65552	9.32816	9.36983	8.966	9.2979	8.75417	9.21065	9.39764	9.31241	9.3176	9.95296	9.24379	10.0015	9.13857
218291_at	LAMTOR2	-0.705833	8.7517	0.00282049	0.0449331	8.12642	8.52702	7.94259	8.03916	9.38565	8.884	8.51001	9.05758	7.66991	9.27212	8.71706	8.65879	9.13258	9.49034	8.7452	8.5364	8.69145	8.9082	8.95745	8.63452	9.29391	9.24156	8.35605	8.79631	9.21814
236380_at	RPP14	-0.706654	5.19895	0.00278753	0.0446815	4.69684	4.3863	5.02076	4.31754	4.98255	5.44628	5.0757	5.84674	4.54842	6.05118	4.99664	5.31544	4.87944	4.70668	5.06906	5.20516	5.63668	5.76257	5.2521	5.43425	5.95672	5.72925	4.96732	5.27175	5.41833
212310_at	MIA3	-0.707217	7.26636	0.00161715	0.0334438	6.44395	7.0754	6.75862	6.41122	7.41627	7.3121	7.12327	7.81861	7.19014	7.19014	6.71496	7.10629	8.02921	7.12969	7.21026	7.00501	7.84884	7.35911	6.98799	7.74647	7.72905	7.18062	8.1079	7.03849	7.72551
220155_s_at	BRD9	-0.708021	7.64513	0.00265551	0.0438562	7.13337	7.144	7.22772	6.6965	7.51728	7.24071	8.10636	7.92837	7.72878	7.66864	8.12084	7.62584	8.60503	8.43648	7.8232	8.11146	7.63207	7.3216	7.5578	7.49902	7.33481	7.89353	7.53259	8.30646	6.93592
202716_at	PTPN1	-0.711568	7.8069	0.000161123	0.00877382	7.28763	7.14913	7.58547	6.8145	7.62174	7.79288	7.76004	8.18453	7.49127	7.43806	7.69498	8.20584	7.73864	8.06693	7.73203	8.30317	7.78032	7.91841	7.50073	8.10857	8.19852	8.26648	7.99213	8.45432	8.08618
204172_at	CPOX	-0.711672	7.89055	0.0021408	0.0391405	7.08074	6.998	7.49966	7.5926	8.04969	8.05656	7.4896	7.37547	7.65606	8.38288	8.9766	7.89094	8.03684	8.39098	7.85991	8.10925	7.69071	7.75759	7.97799	7.30683	8.03458	8.61543	7.92671	8.17098	8.33728
227611_at	TARSL2	-0.713489	7.23524	0.00301716	0.0467186	6.459	6.77667	6.99055	6.3174	7.32137	8.07225	7.43364	7.76284	7.4521	7.22065	6.47298	7.82352	7.33327	6.46915	7.41144	7.33327	7.69608	6.97747	7.60983	6.73842	7.7622	7.4346	7.54349	7.46939	6.99934
212564_at	KCTD2	-0.713745	8.05642	4.29e-05	0.00353946	7.61464	7.36843	7.40056	7.44389	8.28791	7.96143	8.07322	8.46283	7.46072	8.05559	7.93456	8.23326	8.13075	8.07322	8.43787	7.76226	8.51066	8.45567	7.93443	8.27906	8.07322	8.44082	8.4237	8.58965	8.00228
219428_s_at	PXMP4	-0.714778	7.45846	0.000478663	0.0165467	7.28782	6.48363	6.71289	6.94784	7.74084	7.81364	7.50336	7.53542	6.60421	7.235	7.81187	7.78741	7.43971	7.8957	7.59913	8.09292	7.49482	7.5454	7.77929	7.25892	7.54293	7.86136	7.06795	7.80785	7.61151
202165_at	PPP1R2	-0.716732	8.6056	0.000308428	0.0130118	7.91855	8.03102	8.21666	7.84794	8.99979	8.25541	8.60894	8.6968	8.13948	8.73955	8.94814	8.41096	8.40483	8.58384	9.24535	8.88778	8.54705	8.73834	8.88805	8.34386	8.80492	9.20751	8.32671	9.0386	9.30987
224779_s_at	FAM96A	-0.717568	9.03553	0.00330446	0.049124	8.37658	8.41987	8.43989	8.49474	9.12824	9.06747	8.65623	8.78768	8.52812	8.74984	9.0868	9.08729	9.44784	9.69351	9.58686	8.52783	9.08553	9.21399	9.37513	9.65925	9.55506	10.2159	8.4923	9.15928	9.05289
227219_x_at	MAP1LC3A	-0.71843	8.18475	0.000453061	0.0158993	7.44046	7.64579	7.42134	7.81747	8.69054	8.6942	8.53084	8.28352	7.54794	8.68329	8.11647	8.90384	8.35766	8.12862	7.98481	8.18141	8.13042	7.93983	8.37558	7.67483	8.21814	8.23823	8.49583	8.75393	8.36363
225011_at	PRKAR2A	-0.71888	9.84836	0.000284866	0.0124356	9.45682	8.69208	9.87488	8.95421	10.3702	9.7042	10.0766	9.85515	9.8915	9.77523	10.1335	10.4603	10.0515	10.2225	9.68371	10.2	10.1362	9.6193	9.93905	9.59965	10.4062	9.7178	9.56107	9.92946	9.89799
203530_s_at	STX4	-0.720187	8.47245	0.00305297	0.0470333	7.98848	7.85558	7.87113	7.75478	8.10202	8.56907	7.89581	8.34178	8.86029	8.41624	8.82078	8.30977	8.44531	9.05255	8.4594	9.82968	7.9153	8.70362	8.28695	8.78422	8.365	8.97916	9.11222	8.60618	8.48596
225538_at	ZCCHC9	-0.720568	8.79699	0.00337686	0.0496461	7.84921	8.26849	8.23655	8.41258	8.86281	8.90861	9.27219	9.24628	8.11044	8.6448	8.42867	8.86122	9.18794	9.89537	9.13803	8.4051	8.69824	8.62648	8.63283	8.58249	9.22439	9.79462	9.13803	8.67784	8.82142
204218_at	ANAPC15	-0.723256	7.70761	0.00333849	0.0493996	6.7904	6.63503	7.23872	7.73616	8.62104	7.96812	7.78072	7.81524	7.18181	7.75769	7.91028	7.97151	7.90937	7.50026	8.16269	6.71293	7.63072	7.71373	7.92613	7.55277	8.10573	7.72834	8.44203	7.71941	8.17949
232149_s_at	NSMAF	-0.724036	7.44815	3.79e-05	0.00322642	6.73008	7.03492	7.05452	6.54031	7.50242	8.3889	7.32564	7.49575	7.13322	7.54171	7.2978	7.51592	7.70136	7.669	7.50242	7.31087	7.35175	7.84641	7.97248	7.73961	7.59492	7.56501	7.50242	7.46224	7.42397
222571_at	ST6GALNAC6	-0.724642	6.7907	0.00256919	0.0431425	6.30621	5.72319	6.31064	6.38796	6.91822	6.82554	7.03842	6.82615	6.85623	6.6664	6.5761	6.89643	6.1872	6.88502	6.88267	7.13771	7.86044	7.06785	7.93757	7.11948	6.70265	6.30482	6.94644	7.02515	6.37901
200082_s_at	RPS7	-0.729114	12.6436	0.000757554	0.0216094	11.5316	12.1108	12.5651	11.9171	12.5768	12.4602	12.6546	12.414	12.6822	12.8275	13.4107	11.9997	13.238	12.831	12.723	13.0213	12.2894	12.6519	13.1101	12.7162	12.6546	13.2258	12.7755	13.1547	12.5487
204334_at	KLF7	-0.729191	7.92762	0.00280304	0.0447856	7.70502	7.40407	6.78065	7.37067	7.8408	8.38638	8.55835	8.63979	8.27354	8.01196	7.76377	8.32609	7.46396	7.21007	8.08443	7.90758	7.96445	7.61653	8.76483	7.55463	7.73681	7.83048	8.59639	8.19504	8.20427
231948_s_at	UBE2F	-0.729213	8.28923	0.00197861	0.0374715	7.58504	7.59953	7.59491	7.92727	8.54932	8.03699	8.33673	8.53551	7.55133	8.94807	8.39578	8.46469	8.27657	8.38361	8.89428	7.77919	8.58823	8.68892	8.57978	8.31597	8.69566	9.23513	7.77785	7.85545	8.6349
218214_at	ATG101	-0.734217	8.61759	0.00113482	0.0272371	8.21666	8.04906	7.81828	7.91938	8.5972	8.47327	8.74944	8.78122	7.67024	8.55454	8.95616	8.35842	9.2316	9.35264	9.22613	9.31154	8.44405	8.40899	8.47874	8.5776	8.90978	8.63617	8.98972	9.04528	8.68355
216088_s_at	PSMA7	-0.734341	9.02133	0.000783014	0.0220461	8.48787	8.25023	8.54848	8.33136	9.25116	8.89041	8.94353	9.06758	8.26069	9.00391	8.99369	8.64092	9.13458	9.55087	8.69937	9.53504	8.564	9.38575	9.51903	8.99676	9.50176	9.55357	9.45914	9.59102	9.37257
219084_at	NSD1	-0.734554	6.42747	1.89e-07	7.56e-05	5.83233	5.91397	5.98015	5.51533	6.49294	6.37155	6.47635	6.63605	6.57967	6.42499	6.62415	6.50353	6.44974	7.03126	6.3659	6.813	6.47561	6.52457	6.44208	6.50993	6.75243	6.66013	6.17641	6.68106	6.45363
221058_s_at	CKLF	-0.738363	8.25085	0.00178112	0.0353213	7.97392	7.35852	7.44559	7.74446	9.00577	8.31768	8.3049	8.01208	7.82301	8.04353	8.47029	8.08624	7.21701	9.03089	8.4899	8.67842	8.15767	8.43304	8.55177	8.44486	8.20005	8.75624	8.79153	8.49603	8.43778
226486_at	MTERF4	-0.739179	7.65647	6.98e-05	0.00493719	7.16569	7.04025	7.05858	6.87771	8.02326	7.82532	7.82902	7.6733	7.5972	7.90145	7.14933	7.79077	7.30367	7.4096	7.80107	7.21358	7.79169	7.84057	7.76344	7.79798	8.19439	8.20478	7.90355	8.27518	7.9803
204341_at	TRIM16	-0.740073	5.60972	0.00180716	0.035593	4.71431	5.16258	4.80126	5.2741	5.35757	5.75091	5.74321	6.23673	5.18758	5.92008	5.54118	5.13178	6.67116	5.09995	5.56738	5.67198	6.11707	5.42263	6.28878	5.74861	5.77989	5.78524	5.30103	6.2227	5.74535
223650_s_at	NRBF2	-0.740163	6.61084	0.00293546	0.0459683	5.91444	6.1418	5.65761	6.24258	6.57576	6.37498	6.14691	6.67663	6.83684	6.5538	7.19074	5.45417	6.81023	6.84805	7.11967	7.038	6.25164	6.78526	7.15572	7.15027	7.34076	6.62866	7.10082	6.38349	6.8923
219618_at	IRAK4	-0.74037	6.97585	0.00311616	0.0475777	6.43796	6.92872	5.77062	6.27847	7.0027	6.5088	6.56224	6.9248	6.38411	6.95174	6.65542	6.46355	7.16851	7.36453	7.2296	7.73857	7.03244	7.23633	7.19001	7.34002	7.98404	7.36861	7.0754	7.24703	7.5521
224477_s_at	NUDT16L1	-0.740522	7.74654	0.000258709	0.0117288	7.17897	7.01458	6.80925	7.49521	8.23185	7.90403	7.72052	7.9819	6.75645	7.92133	7.92759	8.20396	7.93795	7.96937	7.63413	7.67503	8.00529	7.75107	8.03283	7.56015	8.05665	7.97316	7.52769	8.25597	8.13859
202635_s_at	POLR2K	-0.741696	9.92643	0.000173734	0.00920439	8.94671	9.24038	9.66755	9.35901	10.1546	10.6725	10.0591	9.78938	9.35024	10.1153	9.9655	9.69261	10.2477	10.2606	9.88282	9.59577	9.65265	10.1291	10.5097	9.86519	10.1828	10.0158	10.2733	10.2157	10.3168
227256_at	USP31	-0.742634	5.70237	0.00303633	0.0468959	5.15732	5.09396	4.50004	5.5629	5.6351	5.63651	5.61169	5.72414	5.95268	5.83561	5.2411	5.89491	5.86895	5.818	5.13461	6.76507	5.52684	6.57659	5.40407	5.67264	6.23653	5.47111	5.71869	5.9439	6.5762
236436_at	SLC25A45	-0.74293	5.52232	0.00276452	0.0445232	5.03698	4.78502	4.96487	4.80617	5.71801	5.67298	5.14196	5.39038	5.52156	5.77027	5.978	5.54165	5.93762	5.4404	6.1751	4.67189	5.5855	5.68539	5.42356	5.33224	5.52156	6.10764	5.77919	6.89869	5.17142
218459_at	TOR3A	-0.742984	8.02421	0.000322641	0.0133741	7.30617	7.60586	7.39532	7.29307	8.15169	7.9024	7.40288	8.02302	7.51435	8.11008	8.53335	8.12126	8.07315	8.7221	8.47307	7.86782	8.11429	8.13978	8.51126	8.30033	8.38941	8.64015	7.64179	8.00687	8.3658
227704_at	C19orf12	-0.743499	5.72733	0.00213129	0.0391109	5.20047	4.82226	5.48217	4.90626	5.66066	5.81944	5.85408	5.99829	5.18086	5.6603	5.12501	5.7607	5.48737	5.72164	5.49303	5.51116	5.82338	6.42113	5.96939	6.28082	6.15562	6.90287	5.81273	5.70258	6.43098
227438_at	ALPK1	-0.744297	7.29005	0.00109086	0.0267577	7.02573	6.52334	6.48323	6.62707	7.13157	7.16584	7.0551	7.24889	7.72794	7.15136	6.90718	7.09779	7.39022	7.528	7.11612	8.13481	7.60888	7.68697	6.92692	8.39493	7.37371	7.52809	7.10926	7.9026	7.40576
231902_at	ZNF827	-0.746221	5.63186	0.00189183	0.0365111	5.03787	5.21565	5.08227	4.68435	4.94801	5.91267	5.90889	6.00066	4.79385	6.04665	5.86543	5.44714	6.07874	5.29306	5.70219	5.66409	5.58475	5.58009	5.83156	6.15881	5.40373	6.21086	5.91232	6.65083	5.78201
229192_s_at	TBCD	-0.747804	7.5831	0.000772755	0.0218801	7.16562	6.85879	7.0818	6.71356	8.1154	7.675	7.37899	7.5021	7.25313	7.30488	7.62183	7.63526	7.59631	8.33111	7.68373	8.40291	7.40361	7.44329	8.32628	7.7317	7.68273	8.1747	6.98516	7.95126	7.55832
213659_at	ZNF75D	-0.755568	6.28243	0.00247568	0.0421412	5.80271	5.60906	5.92754	5.25172	5.78385	5.90303	6.19142	5.98662	5.51917	6.61266	6.80493	6.17486	6.25633	6.35638	6.89254	7.16938	6.4666	6.73759	6.39953	6.70412	5.9444	7.16989	6.68262	6.27743	6.43649
207338_s_at	ZNF200	-0.756109	7.36299	0.00110395	0.0268577	6.81568	6.23716	7.01511	6.84348	6.78572	7.10758	6.94089	7.17727	6.93555	7.68765	7.89242	7.15121	7.30927	7.89846	7.68433	7.42936	7.24447	7.37403	7.98535	7.9344	7.33881	8.13782	7.81128	7.55022	7.78719
233255_s_at	BIVM	-0.756281	6.97225	0.0011306	0.0271717	6.37692	5.84629	6.91005	6.21462	6.86138	7.37263	6.44822	7.01658	7.06292	6.64011	7.65367	7.10515	7.13752	6.54257	7.35293	6.58235	6.96408	7.16325	7.26954	7.37629	7.37704	7.96952	6.72657	7.13056	7.20541
205346_at	ST3GAL2	-0.757168	6.05554	0.000765134	0.0217318	5.09902	5.41018	5.47996	5.68893	6.4162	6.1392	6.5759	6.40748	5.49027	5.981	6.72616	6.23656	6.81649	6.61339	6.24567	6.06134	6.10812	6.00768	6.21319	5.84206	6.3934	5.93754	5.17184	6.23033	6.09672
226543_at	BLOC1S5	-0.757304	7.13471	0.00109148	0.0267609	6.61612	6.70741	6.57045	6.10032	7.19085	7.46738	7.11002	7.28238	6.34514	6.90034	7.64348	6.91419	6.91271	7.42065	7.58588	7.24953	6.72458	7.31369	7.57923	7.53081	8.02602	7.2724	7.52913	6.69044	7.68457
211474_s_at	SERPINB6	-0.76017	10.2371	0.00147051	0.0317161	9.55067	9.54649	9.7594	9.53782	10.8151	10.5191	10.4043	10.7685	10.1457	9.82962	10.2004	10.6088	10.4484	10.5003	10.2714	10.5014	10.497	10.3863	10.8087	10.1828	10.6434	8.94838	10.7668	9.84314	10.4445
235037_at	TMEM41A	-0.76064	7.78375	0.00023337	0.0110474	7.33666	6.97581	7.26631	7.00047	8.30685	7.95832	7.67575	7.91555	7.84529	7.76746	8.11553	7.94799	7.68648	8.66314	8.02837	7.74027	8.12657	7.71015	7.67923	7.90927	8.31106	7.92266	6.84257	8.0487	7.81329
206005_s_at	CEP162	-0.760767	6.29899	0.000257098	0.0116848	5.69512	5.68139	5.92008	5.34317	6.43896	6.33128	6.35124	6.01533	6.12861	6.65388	6.21851	6.21846	6.4035	5.87665	6.56694	7.24695	6.24186	6.8128	6.49599	6.60551	6.55434	6.78212	6.63762	5.68139	6.57293
225632_s_at	ISY1-RAB43	-0.761353	6.87132	0.00243246	0.0418182	6.43636	6.05181	6.16854	6.27043	6.91938	6.97526	7.1863	7.55556	5.81955	6.99081	7.19876	7.88165	6.3897	7.30968	7.18937	6.59356	7.2986	6.9277	6.69939	6.77884	7.07789	6.99721	6.43879	7.52319	7.10474
207833_s_at	HLCS	-0.761705	5.35162	0.000946382	0.0246201	4.40998	4.56918	5.29223	4.57578	5.58994	5.62242	5.21049	5.47606	4.844	5.4314	5.19815	5.23193	4.77086	5.36347	5.51168	5.49804	5.07839	5.18377	6.12431	5.49669	6.34511	5.84956	5.69674	5.67686	5.74356
218538_s_at	MRS2	-0.762603	7.91467	0.00299878	0.0465927	7.21116	7.77055	6.92296	7.19169	8.49548	8.54382	7.68526	7.65367	7.21685	8.36158	8.22275	8.02017	7.82614	8.07898	8.14745	8.01095	7.20453	7.82337	8.69329	7.57906	8.72017	8.22843	8.24735	7.52284	8.48834
225463_x_at	GPR89A	-0.764866	8.49539	0.00229549	0.0405499	7.32094	8.27172	7.83046	7.98848	8.10938	8.75146	7.90827	8.13559	8.38952	8.89269	8.74875	8.2389	8.61229	9.87494	8.46933	8.88266	8.42664	8.67438	8.8962	8.30742	8.62073	9.27067	8.69689	8.43852	8.62788
225021_at	ZNF532	-0.766245	8.01567	0.0028831	0.045572	7.33348	7.01425	7.32296	7.8174	7.68042	7.53061	8.20908	7.52268	7.95729	9.16434	8.30731	7.93557	8.30395	7.59925	7.71305	8.66774	8.53071	8.15514	8.1574	8.46215	7.55067	8.58005	7.89884	8.6528	8.3245
209475_at	USP15	-0.766523	7.58718	0.00125375	0.0289113	6.9309	6.70178	7.21217	6.92836	7.3741	7.45457	7.2689	7.12898	6.92616	7.6348	7.69663	7.53182	8.72059	7.98084	7.69981	7.46616	7.74255	7.65765	7.58291	7.89735	8.02414	8.46639	7.60542	7.92072	8.12584
227040_at	NHLRC3	-0.767535	8.20772	0.00125642	0.0289511	7.54094	6.75666	8.22016	7.73418	8.13127	8.48962	7.82615	8.0034	8.83376	8.55407	8.39902	8.46725	7.95794	8.41737	8.82194	7.66636	8.55681	7.88221	8.08303	8.30719	8.54538	8.95263	8.02748	8.59994	8.41812
207131_x_at	GGT1	-0.767957	6.10094	0.00255318	0.0429656	5.77987	5.4615	5.4151	5.16695	6.86772	6.01331	5.74312	6.70807	5.91606	5.94033	5.6712	6.12444	6.55341	6.12444	6.79139	6.22872	5.62031	6.56053	7.21444	5.99514	6.06677	6.26592	5.59048	6.70972	5.99449
221559_s_at	MIS12	-0.767987	8.28054	0.00266972	0.0438871	7.54725	7.50738	7.902	7.58508	8.31316	8.52154	8.03918	8.06165	8.01743	8.41998	8.53501	8.26432	8.10636	7.93064	8.70455	7.35675	8.06654	8.68117	8.94391	8.52749	8.41594	9.52369	9.10561	8.38819	8.54861
207551_s_at	MSL3	-0.768384	8.08658	1.94e-05	0.00199406	7.70719	7.17586	7.50191	7.37959	8.19958	8.08534	8.08779	8.59455	8.00565	8.39941	7.79028	7.78139	7.71652	8.03117	8.55547	8.26368	8.03731	8.36375	8.03609	8.65352	8.41783	8.53443	8.09202	8.29045	8.46371
236769_at	LOC158402	-0.768889	4.50882	0.00238759	0.0413159	3.8026	3.95383	4.28667	3.40872	4.55769	4.22642	4.22763	4.09006	3.94487	5.2011	4.47648	4.43019	4.4671	4.7868	4.4698	4.0363	5.15258	4.40828	5.10147	4.76215	5.0107	5.47643	4.34742	5.21234	4.88285
218134_s_at	RBM22	-0.773419	9.21342	0.00167187	0.0340612	8.49325	8.43542	9.03399	8.29232	8.84347	8.85867	9.04959	9.45521	9.72858	8.99308	9.44218	8.8788	9.32122	9.84467	9.61578	9.55318	8.98635	8.936	10.2786	9.0044	9.2201	9.76156	10.0794	9.24257	8.98705
213709_at	BHLHB9	-0.774391	7.04754	0.00102214	0.025849	6.3759	6.19848	6.58498	6.42883	7.03668	7.11945	7.77961	7.37332	6.49875	7.36744	7.42531	7.78139	6.57813	6.11373	7.49692	7.14677	7.19118	7.10361	7.06315	7.28863	7.47387	7.13496	7.13504	6.81757	7.67472
203298_s_at	JARID2	-0.778009	7.09155	0.000207047	0.0103856	6.81817	6.35124	6.34867	6.23399	6.76898	7.12982	6.41063	7.12982	7.10775	7.16913	7.23252	6.83237	7.56044	7.07426	7.08218	7.02306	7.107	7.40628	7.51119	7.83604	7.32384	7.83939	7.07439	7.67937	7.23814
224025_s_at	ATG7	-0.779996	7.78131	0.0004897	0.0167173	6.85766	7.15086	7.18071	7.31523	7.45983	7.21548	7.88046	7.78706	7.55564	7.55557	7.9976	7.53031	7.80698	7.8555	7.94348	8.49802	8.03537	8.56803	7.81928	8.86052	7.99843	7.73619	7.79898	8.17411	7.95152
227085_at	H2AFV	-0.78025	8.50888	0.00114165	0.0272534	7.88237	7.41775	8.08509	8.02868	8.28283	8.4423	8.41038	8.48593	7.393	8.84077	8.97257	8.68348	8.01733	9.07215	8.59841	9.12354	8.45346	8.75452	8.81407	8.48428	8.91274	8.56485	9.17477	8.96511	8.86168
1552274_at	PXK	-0.784786	7.42725	0.000293377	0.0126802	6.56305	6.96805	6.97552	6.56548	7.49789	7.52079	7.27197	7.4183	7.41912	7.37876	7.58951	7.31928	7.89222	8.30024	7.97338	8.06124	7.82387	7.55323	7.19311	7.64821	7.52871	7.71758	7.54238	6.51964	7.4396
243924_at	LINC00665	-0.7855	4.75753	0.000432988	0.0155543	3.83435	4.16433	4.10739	4.28477	4.52373	4.26066	4.81188	4.72928	4.71486	5.74118	5.39254	4.71532	4.91998	4.59979	5.66496	4.6233	4.88937	4.9948	4.55298	4.40998	5.08224	4.89552	5.30056	4.86445	4.86002
226650_at	ZFAND2A	-0.786105	8.66616	0.0010698	0.0264787	7.73507	8.29971	8.12081	7.86775	9.20848	9.06463	8.41341	9.06367	8.93589	8.05729	8.59981	8.53813	8.03816	8.57194	8.95017	8.98608	8.89592	8.71975	8.6743	8.56395	8.85627	9.88363	9.33975	8.49869	8.77085
238974_at	C2orf69	-0.786607	9.39042	0.00146053	0.0316133	8.35152	8.61816	9.17704	8.77198	9.38163	9.23097	9.19184	9.30993	9.56777	9.23022	9.72216	9.50834	9.30343	10.0596	9.66049	9.61127	9.4768	9.31324	9.47802	9.43514	9.87112	10.6629	8.45765	9.40097	9.96845
218351_at	COMMD8	-0.78756	9.84243	0.000808895	0.022507	8.85928	9.01518	9.27244	9.57659	10.0626	10.2322	9.58205	9.36872	9.24488	9.97858	10.3153	10.1776	10.78	9.85605	10.0287	10.0352	9.7741	9.76431	10.0541	9.51004	10.2581	10.3335	9.31879	10.256	10.4063
208393_s_at	RAD50	-0.788407	8.41134	0.00175183	0.0349695	8.10641	8.30923	7.37559	7.2051	8.57585	8.06324	8.88954	9.06904	7.89381	8.17585	8.2478	8.37787	9.2456	8.81019	8.46403	9.09952	8.57795	8.37414	8.58189	8.48238	8.6447	8.96891	7.76203	8.15826	8.82465
206512_at	SRP19	-0.788441	4.75253	0.000492979	0.0167936	4.21114	3.79063	4.21114	4.14805	5.12211	5.3561	4.78914	5.04955	4.31507	5.01411	4.46627	4.74353	5.21827	5.56272	5.40956	4.68597	4.79749	4.54559	4.78203	4.56303	5.57657	4.34097	4.59395	4.4901	5.0302
221575_at	SCLY	-0.788995	6.78197	0.000239329	0.0112186	6.33499	6.12706	6.27124	5.74356	7.48359	6.7966	6.44878	6.95439	6.91585	7.08554	6.44715	7.3566	6.95558	7.55344	6.69065	6.2064	6.97912	6.66106	6.83708	6.75814	7.27573	7.35799	6.89918	6.56456	6.84493
244828_x_at	NAF1	-0.789025	7.36018	0.0027937	0.0447148	6.79854	6.92935	7.11423	5.94748	7.37705	7.93948	7.98393	7.45277	6.62909	7.27606	7.69452	7.74521	7.57863	7.5543	7.07768	8.40074	7.30903	6.97238	8.36675	7.15026	7.35807	7.571	7.0393	7.29077	7.44788
204765_at	ARHGEF5	-0.79028	6.83797	0.00161022	0.0333859	6.56647	5.54301	6.14086	6.44618	6.8819	6.84315	6.79993	6.58018	6.86814	7.45811	6.55322	7.22331	7.18662	8.09797	7.07121	6.16247	6.72873	6.73853	7.23112	6.86542	6.8937	7.09802	7.37102	6.39476	7.20512
1553030_a_at	SUOX	-0.791028	6.73786	0.00303198	0.0468552	6.24427	5.99827	6.48786	5.56318	6.84515	6.35395	6.50843	7.02191	5.58819	6.93982	6.17642	6.74471	7.48024	6.82174	6.69515	6.49435	7.11925	7.43399	6.90186	7.29989	7.28586	6.84515	7.14577	7.44075	7.01027
213637_at	DDX52	-0.79106	7.26271	0.00141895	0.031141	6.78858	6.95738	6.61002	6.0369	6.92247	7.78121	6.95738	7.49374	7.06051	7.24864	6.98787	7.60418	8.0266	7.89487	7.54409	7.63004	7.40043	6.81137	7.64072	7.2534	7.79173	8.01543	6.49996	7.46066	7.14955
201642_at	IFNGR2	-0.791246	8.87368	0.00336604	0.0495659	8.4288	8.22598	8.2039	7.97746	8.75446	8.71563	9.19749	8.78013	8.83156	8.54597	8.76275	8.59736	8.01573	8.57268	9.23081	9.23645	9.27984	9.32316	9.03134	9.81022	8.76305	9.10265	8.86043	10.3577	9.23649
223479_s_at	CHCHD5	-0.793904	7.54966	0.00140871	0.0310193	6.68582	6.7717	7.02276	7.05084	8.0794	7.36193	7.32732	7.45127	6.36364	7.56759	7.76613	7.575	8.2567	7.72721	7.3113	7.3344	7.50726	7.78128	8.0522	7.64821	7.70096	8.47814	8.04791	7.94933	7.92322
218482_at	ENY2	-0.794083	9.85031	4.39e-05	0.003586	9.0704	9.31759	9.18146	9.16367	9.78071	10.6386	9.70605	9.83172	9.85979	9.65163	10.1428	9.46163	9.93089	10.5214	10.0336	10.422	9.54445	9.82312	10.3493	9.78351	9.92037	9.92532	10.2778	10.1217	9.79836
227479_at	LOC105372480	-0.795414	7.25383	0.00183672	0.0359295	6.57094	5.86917	6.62389	7.27873	7.66722	7.81491	7.02535	7.22934	6.27469	7.76364	7.57804	7.42004	6.85855	7.26037	7.30849	6.85901	7.56977	7.25141	7.27564	7.44783	7.72632	7.49961	7.28685	8.01131	7.87463
238510_at	ZNF720	-0.801264	7.28604	0.00134712	0.0302821	6.70762	6.44391	6.90684	6.39355	7.33076	7.33076	7.07971	7.33076	6.1004	7.29614	7.58045	7.75153	7.516	7.3406	7.61942	8.05888	7.30476	7.8699	7.25995	6.97309	7.64368	8.03011	6.92422	7.45595	7.90204
209389_x_at	DBI	-0.801693	10.2237	0.00250689	0.0424695	9.75501	9.29809	8.8589	10.289	9.87902	9.89591	10.5131	10.9407	10.7436	9.90686	10.0649	10.3183	10.3191	10.4686	10.4875	9.92537	10.1884	10.2274	11.5974	10.1816	10.8849	10.1816	10.052	10.4348	10.1797
209005_at	FBXL5	-0.803346	9.14099	0.000387368	0.0146367	8.084	8.23369	9.01877	8.52825	9.33531	9.83279	9.40778	9.19412	9.45012	9.6881	8.6746	9.42136	8.9532	9.38575	9.30213	8.54626	9.34798	8.9651	9.79449	8.87555	9.75406	8.87321	9.02978	9.45429	9.37401
236222_at	MAATS1	-0.805806	6.18794	0.00170659	0.0344092	5.39118	5.38424	5.89859	5.37023	6.70618	6.18895	6.44638	6.29499	6.17628	6.71257	5.67359	6.3956	5.9505	6.46446	6.3612	7.13429	6.57153	6.02828	5.33653	6.30733	6.289	5.5898	7.22108	6.36365	6.44202
211031_s_at	CLIP2	-0.806263	7.70266	0.000450188	0.01585	7.22778	6.59157	7.39895	6.88328	7.64157	7.27461	8.10488	8.32575	7.15701	7.99456	8.28144	7.94137	7.5289	8.46	8.04753	7.54422	8.01259	7.46571	7.96039	7.70394	7.6141	8.44256	7.41327	7.93747	7.61298
203927_at	NFKBIE	-0.806268	6.84462	0.00221478	0.0398264	6.51447	6.10502	5.67533	6.37458	7.18081	7.10424	6.56297	7.10337	6.00052	6.5744	7.22361	6.67972	6.60771	7.99179	7.00644	6.88482	7.06318	7.1228	7.49434	7.37273	7.33049	6.67831	6.16147	7.34206	6.96021
210180_s_at	TRA2B	-0.80922	7.32849	0.00267038	0.0438871	6.61525	6.95599	6.78228	6.24145	7.17606	7.20036	7.40457	7.33755	7.02223	7.27932	7.66661	6.41248	6.78588	7.69657	7.12169	7.53964	6.85582	8.02553	7.88547	8.00937	7.54605	8.23045	8.20574	7.61766	7.59817
226986_at	WIPI2	-0.809302	7.77339	0.000276997	0.0122531	6.97823	6.85015	7.56009	6.98583	8.32825	8.01591	7.97928	7.99484	7.22227	8.26042	7.82097	7.61615	8.02605	7.84314	8.33193	7.15205	8.19141	7.83973	7.55966	8.25936	8.33629	8.00972	7.2284	7.96414	7.98045
214124_x_at	FGFR1OP	-0.80976	7.48177	0.00260681	0.0434667	6.63162	6.54423	6.90485	7.12557	7.37674	7.23183	7.01175	7.00999	7.89226	7.58737	8.44756	7.58354	8.06564	7.5457	8.31394	8.32861	7.09877	7.28673	7.53331	7.22707	8.02187	8.19592	7.36748	6.88895	7.82282
234294_x_at	GATAD2A	-0.811926	8.25977	0.00192025	0.0367869	7.88027	7.07428	7.75283	7.60362	8.32238	8.24283	8.10311	8.0656	8.08655	8.16604	8.78985	7.94521	8.52017	8.76564	7.86306	9.04097	8.2624	8.01349	8.67291	8.42083	8.61975	9.74646	7.80809	8.20596	8.52185
219484_at	HCFC2	-0.813098	7.13687	0.000154471	0.00855696	6.24411	6.7251	6.46277	6.38348	6.90844	7.21433	7.11242	7.06703	6.96869	6.78537	7.37547	6.88844	7.49131	7.28312	7.12412	7.12876	7.10347	7.52344	7.54045	7.44896	7.68091	7.94371	6.5451	7.726	7.74673
219758_at	TTC26	-0.813812	5.73055	0.00179512	0.0353815	4.96014	4.79487	5.24919	5.18358	6.26444	6.37203	5.79295	5.34956	4.90393	5.87289	5.66883	5.90399	5.38184	5.88253	5.89274	5.88965	5.69655	5.97118	6.40171	5.40931	6.51084	6.57291	5.49438	5.28629	6.55736
202730_s_at	PDCD4	-0.814301	7.3936	0.00108603	0.0266919	6.79169	7.1764	6.73126	6.13899	7.62076	7.81704	7.56624	7.76997	7.35948	7.58662	6.93827	6.64292	7.48242	7.23881	7.04414	7.20021	7.09147	7.4267	8.1509	8.13978	8.1052	7.28874	7.87113	7.87342	7.78741
219848_s_at	ZNF432	-0.816618	7.932	0.00274661	0.044488	7.19947	7.39013	7.2181	7.17646	8.04481	7.89579	8.27371	8.31779	7.45623	8.51049	8.45778	8.15715	7.19822	7.83416	8.35739	7.32035	8.5452	8.13911	7.07985	8.12295	8.28061	8.93872	8.51196	7.52429	8.34926
219592_at	MCPH1	-0.817781	5.13203	0.000905789	0.0240014	4.67396	4.26606	4.57276	4.2676	5.09542	6.00074	5.26317	5.37741	4.58418	5.11822	4.70935	5.00063	4.55733	4.93147	5.2864	4.73367	5.17899	5.97661	5.46538	5.56299	5.7494	5.41192	5.18967	5.40356	5.92389
227116_at	MON1B	-0.817801	8.94842	0.000852555	0.0232023	8.10156	8.6173	8.35496	7.97204	8.67216	8.88853	8.60008	8.95444	8.48461	9.68555	9.32923	8.98237	8.43187	9.66203	9.3904	8.22452	9.19594	9.17486	9.49182	9.26497	9.16421	9.63275	9.44081	8.88355	9.10992
223482_at	TMEM120A	-0.820348	8.25015	6.66e-05	0.00479611	7.72403	7.34516	7.47832	7.69672	8.89544	8.38897	8.61175	8.61962	8.13699	8.46142	8.09792	8.8455	8.20686	8.76356	8.09464	7.98232	8.57688	8.53745	7.99948	8.01476	8.49245	7.98669	8.87148	7.8303	8.59497
36920_at	MTM1	-0.820372	6.62044	0.000727262	0.0211957	5.80505	5.3605	6.69422	5.86553	6.77302	6.71567	6.22179	6.55718	5.86749	7.44614	6.11762	6.91898	6.48945	6.68152	6.86212	6.77088	6.62127	6.94568	7.10191	7.21881	7.13118	6.95322	6.7289	6.66022	7.00262
209039_x_at	EHD1	-0.822091	8.00055	0.000265098	0.0119491	7.3848	7.42987	7.0863	7.33902	8.52974	8.29192	8.27859	8.61258	7.9173	7.78337	8.02084	8.13077	7.91028	8.00057	8.5559	7.53193	8.99689	8.0186	7.93003	8.66934	8.42891	7.8425	7.58948	7.9982	7.73609
203957_at	E2F6	-0.823143	8.35537	0.00217638	0.0394695	7.62006	7.34899	7.73157	7.95512	8.5655	8.46945	8.34525	8.07063	8.74249	8.42901	9.09734	8.44325	8.90462	8.48524	8.5419	8.18343	8.27206	8.43247	8.22974	8.58601	8.89448	9.2898	6.86951	8.71821	8.65822
225723_at	CCDC167	-0.823557	8.00126	0.00341267	0.0499298	7.2835	7.37451	7.03113	7.54875	8.49229	8.87321	7.86991	8.24549	6.90268	7.8875	8.64341	8.36281	8.18091	9.12908	8.47801	8.24833	7.82999	7.80972	8.42967	7.64947	8.37934	8.02319	7.54593	7.48659	8.32607
202369_s_at	TRAM2	-0.82515	8.20763	0.00177056	0.0352531	7.9673	7.6219	7.12673	7.34209	7.74559	8.22394	8.16186	7.89703	9.08461	8.29107	8.73498	7.85763	8.17655	8.90006	8.85335	9.31177	8.13178	7.95109	8.06076	8.1734	8.65005	8.16186	8.83972	8.17099	7.75465
1555910_at	PTCD2	-0.827295	8.16441	0.00334072	0.0494119	7.38212	6.97205	7.81819	7.70555	8.00787	8.44948	7.95401	8.32825	7.50246	8.77084	8.09817	8.13671	8.26199	8.97143	8.19151	7.79306	8.01913	8.3335	8.73161	7.79192	8.59859	9.70369	7.69417	8.55322	8.34064
217608_at	SREK1IP1	-0.828165	7.7174	0.00238705	0.0413159	6.55862	6.78075	7.3404	7.40718	7.36494	7.38305	7.61481	7.83013	7.53069	7.60176	7.95226	7.63194	8.91387	8.76336	8.14259	7.60569	7.80187	7.85452	7.77291	8.23208	7.98128	8.27434	6.78402	8.0588	7.75302
203306_s_at	SLC35A1	-0.828184	10.0266	0.00169928	0.0343563	9.03049	9.10676	9.77532	9.41108	10.0138	9.77161	10.3754	10.3659	9.31402	10.0538	10.4707	10.8109	10.2884	9.34103	10.4964	10.4193	10.349	9.78421	10.2023	10.486	10.1046	10.9691	9.24594	10.1555	10.3233
1554701_a_at	TBC1D16	-0.829545	6.65785	0.000921028	0.0242673	5.91149	5.79128	6.19636	5.945	6.51633	7.00606	6.49258	6.65027	6.20161	6.59035	7.08279	6.78465	6.93029	7.17891	6.782	8.03071	6.15383	6.1777	7.08463	6.84881	6.63517	7.07092	6.42216	7.35523	6.60711
219029_at	C5orf28	-0.829655	7.94371	0.0026336	0.0436869	6.75828	7.45575	7.72251	7.05063	7.68243	7.94371	8.25647	8.52716	7.39721	7.89776	7.86177	8.11543	8.73088	9.43968	8.09915	8.00864	7.69277	7.77438	8.27179	7.36798	8.05834	8.30087	7.54018	8.42079	8.21807
204436_at	PLEKHO2	-0.830219	7.67575	0.00155279	0.0326911	7.25088	6.95143	6.62686	7.08431	7.76948	7.88173	7.88899	7.94739	7.50246	7.39485	7.52052	7.94635	7.25658	7.87737	8.11813	6.39599	8.67518	8.0239	8.22181	8.25296	7.90656	7.58513	8.04638	7.60946	8.15914
1556228_a_at	VCPIP1	-0.833566	6.68965	0.000188533	0.00975215	6.44786	5.71394	6.06361	5.73243	6.57207	7.35566	6.78587	6.60057	5.99382	6.81376	6.43369	6.48998	7.13042	7.19437	6.86684	6.82299	6.76549	6.65534	7.01208	7.33914	6.80636	7.13199	6.27378	7.31306	6.92623
226922_at	RANBP2	-0.83547	8.16615	0.000265431	0.0119501	7.63143	6.67559	7.95767	7.59273	8.30883	7.88066	8.34725	8.11509	7.97585	8.79287	8.13194	8.2928	8.66359	7.68457	8.31095	7.64314	8.79231	8.38382	7.9227	8.53187	8.6307	8.49765	8.55663	8.42345	8.40971
213331_s_at	NEK1	-0.836839	7.91437	1.27e-05	0.00147463	7.10491	7.2871	7.36786	7.08582	7.75374	8.29656	7.89994	8.27654	7.39758	8.07068	8.01305	8.43435	7.99435	7.71198	7.97993	8.27683	8.4131	8.05583	7.63565	8.52311	8.35986	7.84802	7.68161	8.12025	8.27054
235223_at	RRP36	-0.838194	6.23172	0.00185481	0.0360895	5.57916	5.55251	5.77776	5.20112	6.50408	6.02279	6.39772	6.89217	5.02706	6.63622	5.94623	6.49329	6.04318	6.90268	6.2049	5.78997	6.80466	6.43635	6.52745	6.54652	7.20957	5.9125	6.31526	6.30563	6.76421
203200_s_at	MTRR	-0.840995	8.95713	0.000563208	0.0182425	8.24874	7.95659	8.56765	8.2298	9.26584	8.72418	9.39447	9.4785	8.47112	8.97156	9.02847	8.93884	10.1871	9.57899	9.43712	9.20661	9.26164	9.0988	8.73944	8.6703	8.62104	9.46207	8.95345	8.9373	8.49869
204883_s_at	HUS1	-0.841632	7.35162	0.0024479	0.0419032	6.87956	6.46999	6.57282	6.65622	7.50861	7.25638	7.38853	7.13668	5.97859	7.41763	7.4322	7.34845	6.87251	7.95537	7.08073	7.80893	7.44301	7.77632	8.24553	7.34636	8.05834	7.8081	7.34965	8.01578	7.98422
230592_at	NSL1	-0.842428	6.36282	0.00213678	0.0391109	4.85082	6.08356	6.01563	5.67073	6.86408	6.30651	5.79115	6.25051	5.29933	6.61635	6.452	6.22532	6.43541	6.74613	5.83341	6.91023	6.3189	6.85638	6.79497	6.86549	6.65232	7.22855	6.71783	6.54841	6.73657
213302_at	PFAS	-0.843918	7.24697	0.00113638	0.0272382	6.63522	6.07026	6.79929	6.64754	7.31273	7.25057	6.78547	6.50985	6.75335	7.43985	8.26143	7.75735	7.84602	7.29437	7.87388	7.88945	7.17886	7.09571	7.5249	7.02256	7.07885	8.04014	7.45569	7.35414	7.29673
218557_at	NIT2	-0.845263	8.73022	3.51e-06	0.000623717	8.25399	8.02381	8.05858	7.74442	8.97632	8.94392	8.47089	9.0782	8.71577	8.84688	9.00361	9.01058	8.26217	9.1006	8.91957	8.53708	8.78811	8.72877	9.03503	8.48074	9.25541	9.19917	8.61151	9.07768	9.13265
210609_s_at	TP53I3	-0.845632	6.35541	0.0006694	0.020243	5.77423	6.14607	5.36683	5.2932	6.08698	6.27582	6.5643	6.48307	5.67148	6.63034	6.83885	6.3255	6.46078	6.3323	6.42085	6.19066	7.00726	7.29778	6.41026	7.18581	6.63278	6.1943	5.84179	7.0085	6.44561
212186_at	ACACA	-0.847412	8.44212	0.000222802	0.0107401	7.75909	7.37313	7.75724	8.03172	8.95197	8.32213	9.19105	8.89657	8.49321	8.37213	8.45736	9.03455	8.01323	8.56453	8.73808	8.01393	9.01566	8.22415	8.61966	8.38093	8.71642	8.23823	8.00285	8.63382	9.25137
219129_s_at	SAP30L	-0.848668	7.47732	0.0029996	0.0465927	7.0376	6.40222	6.67603	6.94191	7.18092	7.41627	7.50437	7.7187	7.48065	7.55299	8.20675	6.84732	7.7935	8.86967	7.19911	7.94682	7.35571	7.46065	7.7096	7.37716	7.5356	8.88168	7.30947	7.30341	7.22493
203010_at	STAT5A	-0.849751	6.98931	0.000237928	0.0112063	6.75645	6.20155	5.8639	6.28016	6.7051	6.96644	6.96364	7.27148	8.41891	6.93245	6.92533	7.32834	6.85793	7.18239	7.19314	6.96644	7.29379	7.21766	6.79812	7.43739	6.83388	6.72761	7.18117	7.45795	6.97146
207839_s_at	TMEM8B	-0.850784	6.8941	0.000424592	0.0154455	6.0808	6.20377	6.07293	6.36029	7.60619	7.6163	7.13075	7.13512	6.24253	6.99872	7.43891	7.36916	6.8604	6.65964	7.0417	7.24475	7.89301	7.07693	6.4636	6.8258	7.12082	6.93748	6.43841	6.57366	6.96096
219200_at	FASTKD3	-0.851197	7.81577	0.000174188	0.00921478	6.88287	6.85396	7.68055	6.98568	7.83477	7.71701	8.1723	8.15787	7.58657	8.21177	7.97019	7.57838	8.56285	8.80791	8.27948	8.15416	7.76681	7.57203	7.87113	7.75782	7.74852	8.08939	7.71885	8.13285	7.30054
202842_s_at	DNAJB9	-0.853505	10.2829	0.00133371	0.0300952	9.25421	9.54626	10.0247	9.43859	10.6024	11.0043	10.0195	10.1695	10.2026	10.1031	9.67484	10.4942	9.94514	10.5658	10.3468	10.6254	10.9879	10.8719	11.1148	10.4138	10.9257	10.6669	9.44974	9.90105	10.7229
203308_x_at	HPS1	-0.853881	7.14236	0.000180046	0.00939312	6.58138	6.1064	6.37419	6.63842	7.71222	7.11726	7.4438	7.38162	7.96495	6.91469	7.18617	7.00285	7.60618	7.0589	7.88407	7.49199	7.59958	7.24294	6.71661	7.41979	7.29556	6.59498	6.83771	6.84221	7.54452
219711_at	ZNF586	-0.85396	6.52364	0.00160595	0.0333353	6.21928	6.5739	5.21454	5.21752	6.28957	6.08518	6.78603	6.52322	6.70189	6.8549	6.65151	6.37389	5.84107	6.54156	6.65919	6.67274	6.91357	7.39648	6.66424	6.63228	6.03533	6.78511	7.55904	6.97005	6.92882
1554894_a_at	PCBD2	-0.856032	5.74708	0.000329742	0.0134551	5.16166	4.69052	5.18112	5.07875	5.61611	5.87945	5.9885	5.92768	4.95666	5.49532	5.43659	5.62159	6.31125	6.03096	6.09044	5.56571	5.8622	5.85773	6.12557	5.88568	6.39072	6.66866	5.31867	6.34418	6.19126
201483_s_at	SUPT4H1	-0.856683	9.35764	0.00268445	0.0440048	8.56972	8.83265	8.76692	8.38283	9.73786	9.14693	8.97418	9.00779	8.77301	9.41777	9.31805	8.8175	9.59422	9.47288	9.18558	8.90993	9.13202	10.1062	9.70083	9.77434	9.87178	10.6238	10.3977	9.41403	10.0125
211297_s_at	CDK7	-0.857035	8.34042	0.000217723	0.0106603	7.58824	7.48539	7.85165	7.55677	8.05398	8.36656	8.57124	8.52642	7.66688	8.30807	8.59882	7.96281	8.98838	9.28979	8.23819	8.79287	8.09079	8.38401	8.69682	8.16557	8.38076	9.16919	8.70502	8.48776	8.58463
224576_at	ERGIC1	-0.857173	9.04464	0.00275659	0.0445089	8.1421	8.11943	8.18575	8.85116	9.50245	9.36291	9.69665	9.86027	8.19166	9.60462	8.1445	9.07777	9.3882	9.58878	9.11814	8.93434	9.25287	9.06141	9.28634	9.2572	9.23513	9.54007	7.99438	9.53166	9.18813
205162_at	ERCC8	-0.858211	7.08346	0.000761648	0.0216666	6.26042	6.22139	6.78657	6.18187	6.95937	7.32515	7.14075	7.13763	6.35927	7.18882	7.80858	7.31393	7.84791	7.6275	7.39593	6.96432	6.77176	7.13668	7.00942	7.04253	7.46856	8.21203	6.45043	7.05531	7.42032
203458_at	SPR	-0.859383	7.91888	0.000636557	0.0197166	7.1454	6.67545	7.24638	7.72077	8.45112	8.44319	7.6195	7.82872	8.00677	8.10606	7.53247	8.04504	8.61237	7.6955	8.02077	7.45191	8.60482	8.21501	8.95252	7.7388	8.34553	7.50589	7.71137	8.17774	8.11893
218565_at	C9orf114	-0.861568	7.35637	0.00090189	0.0239373	6.55087	6.60492	6.82394	6.55087	7.81574	7.10575	7.45218	7.46312	6.30337	7.25473	6.93651	7.6672	7.08312	7.44435	7.8708	7.17547	7.99302	7.90381	7.72528	7.67627	7.61683	7.72703	6.91766	8.2361	8.01021
219178_at	QTRTD1	-0.862363	5.62873	0.00264622	0.0438118	4.9346	4.87873	5.16187	4.64219	5.30001	5.63376	5.00977	5.28717	5.31058	5.88589	5.96215	5.87893	6.09897	6.96001	5.60985	5.82902	5.36717	5.53857	5.7101	5.35604	5.75266	7.12648	5.45876	6.06225	5.96275
1560853_x_at	ZNF826P	-0.862965	5.22776	0.00164793	0.0337764	4.38915	4.47607	4.64173	4.50453	5.93681	5.37908	4.70131	5.502	5.57262	4.65545	6.48114	5.1717	5.37627	4.43947	5.47087	5.73388	5.14933	5.46615	4.82349	5.33345	5.91886	5.5782	4.83554	5.29588	5.86107
219219_at	TMEM160	-0.864065	6.57996	0.00185408	0.0360882	6.04836	5.64128	6.03184	5.69508	6.81367	6.5329	6.45713	6.66821	5.87185	6.32483	7.3482	6.59174	6.51051	7.73936	6.48716	5.9764	6.62979	7.16579	5.94793	6.83986	6.88853	7.47685	7.21766	6.54575	7.04821
200616_s_at	MLEC	-0.864091	9.61033	0.00145705	0.0315751	8.9506	8.66515	8.89032	9.0319	9.62563	9.82495	8.94454	9.37326	8.73928	9.47418	9.91793	9.34973	9.94538	10.2017	10.0119	10.6591	9.71159	9.90461	9.68926	9.99278	10.2992	9.73945	8.9846	10.4244	9.90669
33148_at	ZFR	-0.865086	6.70922	0.000649242	0.0199088	5.88059	5.67566	6.43779	5.93615	6.4084	7.22043	6.57686	7.0475	5.6993	6.59069	7.27649	6.70475	6.75822	6.88227	6.61686	6.41504	6.47076	7.13136	7.70283	7.18082	7.14344	6.9695	7.02026	6.69828	7.28624
219566_at	PLEKHF1	-0.867306	7.22232	0.000228838	0.0109214	6.57719	6.56334	6.22378	6.61081	7.27466	7.31518	6.92922	7.38374	8.26621	7.45264	7.04282	6.57719	7.19689	7.81901	7.32789	7.43496	7.94384	7.41661	7.4919	7.64096	7.07281	7.59688	7.58959	7.18772	6.62207
203454_s_at	ATOX1	-0.869462	9.66447	0.0010092	0.0256439	8.86816	8.86785	8.7996	9.20087	9.99138	9.6468	9.85414	10.2435	9.08734	9.62452	9.83294	9.36983	10.5698	11.0116	9.60748	10.234	9.72976	9.60776	9.3968	9.68985	9.55295	10.2246	9.35463	10.047	9.1985
223539_s_at	SERF1A	-0.871452	8.20655	0.000663723	0.0201606	7.38866	7.36641	7.80909	7.33395	8.8408	7.86401	9.13447	8.75822	7.6053	8.3791	8.96601	7.96238	8.80363	8.72421	8.32699	7.75394	8.12797	7.94899	8.37507	7.78284	8.27904	8.09043	8.18892	8.52096	8.83227
1569157_s_at	ZNF846	-0.873528	5.21219	0.00138081	0.0306644	4.48918	4.10877	4.52118	4.79456	4.79683	5.49482	5.74197	5.27452	4.50883	4.90999	5.27677	5.6174	5.89775	5.84862	5.64014	5.0483	5.30441	5.5066	5.40642	4.69813	5.75466	4.97121	6.35032	4.64274	5.70058
202732_at	PKIG	-0.874109	10.2904	0.00154863	0.0326412	9.80472	9.20742	9.17206	10.0405	10.9274	10.8971	10.5873	10.6347	9.34048	9.91815	10.1785	10.692	11.207	10.4169	10.2867	10.6418	10.6959	10.3955	9.8867	10.4793	10.4224	9.88724	9.88778	11.2299	10.4231
241808_at	ZC2HC1A	-0.874892	7.3888	0.00151127	0.0322264	6.5264	6.05727	7.39448	6.63742	7.24338	7.98193	7.46322	7.10473	7.4073	8.06476	8.08258	6.86121	7.50112	8.39001	7.03207	7.5814	7.56961	7.24556	7.33442	7.3043	6.92879	7.89174	8.39614	7.45598	7.26424
225346_at	MTERF2	-0.875871	7.92285	0.00293992	0.0459683	7.50489	6.09488	7.45969	7.68902	8.06448	7.78006	8.48567	8.1169	6.95986	8.34254	7.94409	7.9474	7.53094	7.87822	8.17634	8.8274	8.2353	7.755	7.99479	8.08868	7.84057	7.67856	9.07201	7.97689	8.62711
243507_s_at	C20orf196	-0.876791	5.43058	0.00160442	0.0333351	4.76191	5.25843	4.54226	4.21371	5.57782	5.01432	5.2772	5.52317	4.94801	5.56779	6.23058	4.91642	4.98687	5.28763	5.46018	5.61529	5.08044	6.10591	5.68612	6.14459	5.634	6.74587	5.79549	5.59446	5.79605
209725_at	UTP20	-0.879445	6.64474	0.0023591	0.04113	5.70369	5.79778	6.27696	5.84559	6.207	6.11534	6.08518	5.92893	6.42262	6.46454	7.07418	6.70665	7.6902	7.214	6.44294	7.935	6.59457	6.82054	6.91507	6.84841	6.70576	6.97577	7.14003	7.36215	6.84557
218154_at	GSDMD	-0.879785	7.90184	0.00280733	0.044828	6.96364	6.94501	7.92869	6.81395	7.12878	8.16368	7.56663	8.2588	8.08642	7.89145	8.06229	7.11386	7.99302	9.24953	8.04011	8.40259	8.0315	8.28056	8.16437	8.58654	7.66934	8.27287	8.0342	8.58287	7.31533
219819_s_at	MRPS28	-0.881462	9.31478	0.00178947	0.0353349	8.37777	8.48244	9.06584	8.37137	9.41379	9.82974	9.33022	9.08706	8.37343	9.29371	9.99493	8.94161	10.5031	9.76079	9.05778	9.18387	8.85654	9.61229	10.0138	9.56586	8.94803	9.62411	9.76789	10.013	9.40066
219097_x_at	SMIM7	-0.882172	9.6013	0.000441202	0.0157095	8.84292	8.72597	8.86261	9.0096	9.83306	9.81381	9.53602	9.66362	8.42033	9.64638	9.74348	9.66946	9.87145	9.78423	9.16294	9.34858	9.89385	9.98783	10.6601	9.94922	10.1769	9.43603	10.0398	9.84173	10.1125
204398_s_at	EML2	-0.883281	6.96062	0.00020307	0.0102632	5.76206	5.67039	6.6331	6.80909	7.24712	7.21923	7.20707	7.28101	7.55998	7.3225	6.73936	7.01972	6.4613	6.87716	7.25106	6.35002	7.05892	7.20614	6.49807	7.45107	7.46659	7.20736	7.04269	7.2181	7.45629
236626_at	ALG1	-0.88417	4.88616	0.00175041	0.0349539	4.25694	4.04807	4.53866	3.73014	5.56901	6.08348	4.75201	5.25122	3.86287	4.59449	4.88921	4.99133	4.74605	5.42539	4.89627	5.31921	5.54369	4.45244	5.42873	4.6229	5.3899	4.94045	4.68323	4.72414	5.41409
226664_at	TBC1D20	-0.884197	6.48896	0.000545084	0.0178779	5.48784	6.35124	5.43199	5.71388	6.85537	6.90604	6.55477	6.61578	5.81432	7.17295	6.10924	6.54779	5.74669	6.65678	6.33163	6.86706	6.08943	6.82244	6.62148	6.87551	7.13984	6.96966	6.40367	7.15449	6.98415
218776_s_at	TMEM62	-0.884641	6.65991	0.00107538	0.0265449	5.79707	6.48402	5.82413	5.56203	6.63785	6.70343	6.94674	7.29463	6.30868	6.41754	6.25816	7.31382	6.45808	6.57726	6.43795	5.8394	6.98163	7.12423	7.17921	7.26647	7.21703	7.44535	6.20056	6.89802	7.32453
226909_at	ZNF518B	-0.884807	9.09532	0.00244951	0.0419149	8.05662	8.72862	8.73949	7.88361	9.84912	8.4921	9.42229	9.55492	7.9227	9.44526	8.72628	9.0636	9.52354	9.36659	10.0349	8.81821	9.36327	9.48479	8.64815	9.25884	9.81872	9.62351	9.1369	8.99824	9.42284
219449_s_at	TMEM70	-0.884901	9.13872	6.61e-05	0.00477508	8.27499	8.54927	8.40908	8.34827	9.23847	10.125	8.70059	9.39813	9.26335	8.91911	9.28066	9.16226	9.52825	9.90373	9.29581	9.52838	8.54405	9.11828	9.66315	8.84048	9.13204	9.41757	9.40464	9.1233	9.29904
228220_at	FCHO2	-0.887336	9.38073	0.00043472	0.0155858	8.34717	8.75144	8.8674	8.57546	9.09905	9.11162	9.73844	9.7347	9.3645	8.87628	9.37385	8.95469	10.5647	10.1754	9.31641	9.09108	9.52032	9.87001	9.50613	9.36527	9.23274	10.024	9.35434	10.0061	9.69711
201326_at	CCT6A	-0.888889	9.74309	0.00196076	0.0372238	8.94665	9.04178	8.98745	9.00982	9.908	9.43531	9.39937	9.9706	8.93905	9.88007	9.90054	9.96694	10.9513	10.7631	9.82662	10.2966	9.77808	9.56492	10.4021	9.78609	10.361	10.0548	8.75499	9.67917	9.97287
207198_s_at	LIMS1	-0.889525	9.42318	0.00027107	0.0121059	8.46781	8.50546	9.10682	8.62382	9.05211	9.95537	9.39104	9.62089	9.26737	8.6409	9.38626	9.65235	9.57365	10.0698	9.36691	9.88346	9.38841	9.7528	10.1348	9.60915	9.48858	10.1268	8.81174	9.9947	9.70835
226449_at	CEP120	-0.892204	8.21522	3.9e-05	0.00329954	7.66884	7.16911	7.75945	7.26567	8.02562	7.80018	8.60087	8.51551	8.36056	8.57349	7.95676	8.27228	8.77629	9.05508	8.318	8.20972	8.52273	8.34751	7.88393	7.96009	8.81668	8.77841	8.39422	8.03345	8.31605
235962_at	AZI2	-0.892758	5.98603	0.000132945	0.00775834	5.22402	5.18176	5.02582	5.51284	6.01953	6.01802	5.88827	6.26381	5.08644	5.84031	6.1502	6.51416	6.21378	5.43882	6.31389	6.08054	6.27645	6.54065	6.10116	6.41871	6.38785	6.80181	5.7424	6.09073	6.5187
218187_s_at	C8orf33	-0.894099	8.87427	3.27e-05	0.00290453	7.84024	7.97306	8.41324	8.26636	9.13198	9.88398	8.59069	8.34821	8.54615	8.77065	9.09182	9.10915	9.19553	9.36392	8.84705	8.99497	9.13084	8.82083	9.39764	8.69227	9.04281	8.94952	9.28737	9.2212	8.94721
222589_at	NLK	-0.894474	7.80829	0.00287882	0.0455307	7.25419	6.72557	6.92516	7.32282	7.34515	8.09791	7.78217	8.14713	6.79021	8.15302	8.34246	8.44835	7.77136	9.06591	7.9595	7.55897	7.41913	7.56644	7.89985	7.53782	8.0559	8.95052	7.77017	8.58755	7.73004
206550_s_at	NUP155	-0.894984	6.99526	0.00287703	0.0455154	5.93677	6.30861	6.31321	6.41531	6.26957	6.504	7.00609	6.9013	6.8359	6.59039	7.3503	6.92921	7.17796	8.57279	6.66246	8.1384	6.66937	6.9736	7.48464	7.24302	7.02929	7.55375	7.10061	7.70238	7.2126
209941_at	RIPK1	-0.895286	6.96648	9.68e-05	0.00624178	6.24453	6.47326	6.27161	5.86837	6.73847	6.84145	6.93371	7.17277	6.6432	6.68174	7.35313	6.80942	7.33067	7.64227	7.22808	7.18878	7.04217	7.27023	7.52872	7.76186	7.60497	6.41199	6.85183	6.78852	7.48034
219256_s_at	SH3TC1	-0.8984	7.45237	0.00305575	0.0470628	6.99943	6.45749	6.8346	6.49935	7.17719	7.74069	7.76139	7.68902	7.07745	6.66909	7.94135	7.04623	8.57929	8.50515	7.82436	7.41337	8.24742	6.72838	7.88218	6.96976	7.52706	7.78037	7.97888	7.95331	7.02644
227765_at	OTUD6B-AS1	-0.90059	8.89339	6.72e-05	0.00482323	7.95064	8.37197	8.2995	7.92548	9.14684	9.782	8.79091	8.72657	8.68081	9.40002	8.67357	8.37387	9.06213	8.92123	8.99769	9.15624	8.75542	8.98809	9.1525	8.48526	9.00696	9.22752	9.26717	9.56794	9.6245
226698_at	FCHSD1	-0.9012	5.88814	5.18e-05	0.0040317	5.50274	4.91556	4.73853	5.36769	5.62585	5.716	6.19186	6.12737	6.04094	5.54151	5.92021	5.9985	6.30316	7.11771	5.90302	5.68998	6.54684	5.88387	5.90302	6.03376	6.07874	6.14207	6.04158	6.12941	5.74356
231973_s_at	ANAPC1	-0.902313	6.56292	0.00320002	0.0482622	5.78877	6.32428	6.0191	5.08775	6.37109	6.47424	5.76992	7.28496	7.04505	6.29522	7.1584	6.10945	6.88027	6.10105	6.47605	7.48034	6.1309	6.8789	7.06985	6.37909	6.88657	7.89848	6.97041	6.46462	6.7282
225195_at	DPH3	-0.904705	7.80933	0.00161622	0.0334438	6.99908	7.1009	6.66909	7.42845	8.53116	7.91992	7.72782	7.73157	6.75645	7.83629	8.15132	7.91903	7.23324	8.57292	7.94557	7.3805	7.45791	7.74769	8.19023	8.07968	8.88599	8.71636	8.09527	7.92156	8.23531
218987_at	ATF7IP	-0.911071	8.4893	0.00172408	0.0346084	7.36795	7.47035	8.273	7.7847	8.16998	8.67661	8.43382	8.72061	8.01706	8.41326	8.68722	8.28925	7.95794	8.4583	8.89248	9.79404	8.78177	8.77379	9.27839	8.8234	8.72903	7.49768	9.1668	9.11068	8.66437
228291_s_at	KIZ	-0.912127	9.52046	0.00080429	0.0224532	8.69482	8.95946	8.88741	8.47542	9.53347	9.61361	9.76471	9.65703	9.66641	9.51462	9.26432	9.42611	9.31815	9.3022	9.56648	10.1196	9.51752	9.39228	11.1144	9.66281	10.1115	8.66288	10.2507	9.8883	9.64744
229732_at	ZNF823	-0.915456	5.3822	0.0020965	0.03865	4.6673	4.27809	5.01477	4.4927	4.78293	5.23263	5.36857	5.40848	5.92955	6.3214	5.57098	5.27673	5.72146	6.11548	4.78659	5.25472	5.60753	5.53296	5.23216	6.08603	5.47482	4.94364	6.73123	4.75171	5.97247
228341_at	NUDT16	-0.916834	6.77368	1.75e-06	0.000380573	6.11568	6.43274	5.74356	5.72217	6.64659	6.8617	6.91059	7.17952	6.69127	7.5358	6.47878	6.56918	6.87877	7.11154	6.93803	6.75645	6.88009	6.91746	6.75283	6.92232	7.37952	6.91859	7.26405	7.019	6.71566
234995_at	SPICE1	-0.91726	6.59121	0.000943478	0.0245955	5.43656	5.37938	6.53717	5.92974	6.12515	6.96402	6.44186	6.49316	6.45661	6.83064	7.6939	7.19113	7.19197	7.37193	6.29713	7.31931	6.96226	6.29565	6.78657	6.12903	6.90586	6.57669	6.83052	6.13664	6.49736
203206_at	FAM53B	-0.917295	7.27811	2.36e-06	0.00046618	6.70127	6.38407	6.58969	6.35529	7.32946	7.61856	7.44362	8.12343	7.69251	7.1169	7.23569	7.67753	7.69375	6.87529	7.84651	7.59071	7.39914	7.02666	7.13345	7.4315	7.49496	7.2513	7.32795	7.37554	7.23794
230281_at	C16orf46	-0.917383	5.76771	0.000352594	0.0139292	4.95986	4.54938	5.27476	5.20442	5.95279	6.08348	5.97408	5.58541	5.22734	5.90519	6.4666	6.39158	5.80471	6.10928	5.65379	5.80315	5.56863	5.42192	6.03436	5.45409	5.88836	7.02585	5.99445	5.39369	6.46552
228971_at	SLC25A3	-0.91914	8.5842	0.00227249	0.0403929	7.84807	7.74344	8.23804	7.41896	8.98993	9.2645	8.53805	9.02832	7.28841	9.47794	8.43843	8.99759	9.19192	7.77662	9.39882	8.82642	8.84477	8.51925	8.47936	8.19451	9.12949	8.56546	8.62338	9.16005	8.62338
224734_at	HMGB1	-0.919306	8.10037	0.00241667	0.041621	7.27224	6.8352	7.71511	7.49008	7.9727	8.38431	7.6122	7.93903	7.98502	8.81255	8.85151	8.46619	9.2562	7.73578	8.40507	7.16938	8.1317	8.88145	7.4139	8.51681	8.35803	7.82442	8.84973	8.14287	8.48785
223247_at	MED10	-0.919934	7.92039	9.85e-06	0.00122887	7.23577	7.17861	7.06794	7.10825	7.56026	7.80664	7.9915	8.27066	8.16769	8.09077	7.93806	7.99083	7.94205	8.73676	7.87399	8.39902	8.01632	8.08816	8.1438	8.0037	8.2101	8.34581	8.3375	8.38333	7.12217
239835_at	KBTBD8	-0.920072	5.19314	0.000775414	0.0219234	4.53249	3.79071	4.50956	4.84836	5.17208	4.93671	5.11974	6.32027	5.06261	5.32273	5.67552	4.91278	5.1032	6.14741	5.41674	5.17129	5.62393	5.17129	4.57065	5.48945	5.84015	5.22034	4.55961	5.58645	5.72443
1556211_a_at	AIG1	-0.920285	4.50776	0.0015062	0.0321546	3.99929	4.55175	3.63809	2.74972	3.87801	4.72118	4.512	4.52778	5.05859	5.349	5.37065	4.5551	4.6673	4.63388	4.85727	5.54064	4.9518	4.73712	4.14937	4.01785	4.63693	4.16643	4.469	4.4	4.5551
213272_s_at	TMEM159	-0.920662	6.34449	0.000417691	0.0152926	5.63371	4.81418	5.95492	5.8817	6.68979	6.91243	6.48406	6.32902	6.33875	5.88185	6.31819	6.62161	7.17678	6.66516	6.77949	6.08528	6.2002	6.25003	6.24668	6.28813	7.59064	5.91021	6.79586	6.31565	6.44781
208657_s_at	SEPT9	-0.921462	7.93543	2.29e-05	0.00224773	7.50733	6.6851	7.1942	7.25897	7.97219	7.74322	8.60202	8.13731	7.84855	7.7161	8.05895	7.80422	7.75204	8.58428	8.15574	8.30224	8.14936	7.56473	7.92646	8.03398	8.09687	8.21646	7.97219	8.94703	8.1562
225764_at	ETV6	-0.923079	7.57887	0.00213687	0.0391109	7.33206	6.64619	6.32434	6.91134	7.04228	7.95464	7.81227	8.08999	7.18166	7.7894	8.89316	8.30411	8.07573	8.35841	8.21525	7.43596	7.8677	7.30561	6.96102	7.67382	7.07716	7.13247	7.2175	7.99903	7.87064
1568807_a_at	RBM26-AS1	-0.924248	4.91109	0.00169726	0.0343352	4.07898	4.04468	4.27231	4.14291	4.31348	4.92321	4.35131	4.71823	5.70556	4.27643	5.4383	5.1791	5.445	5.89174	5.81766	4.99807	4.93067	4.76847	4.71779	4.96541	4.50475	5.53677	4.86832	6.04988	4.83813
242981_at	ZSCAN25	-0.926932	7.4543	0.00165168	0.0337843	6.23056	6.72263	7.19865	6.55087	8.43674	7.17961	7.40723	8.1845	6.82747	7.78316	7.07287	7.86917	7.42112	7.80838	7.93041	6.22619	7.49834	7.77278	7.35934	7.64522	8.32869	7.90186	7.64357	7.42996	7.92815
204227_s_at	TK2	-0.929131	6.95579	0.000335467	0.0135563	6.53432	6.07396	6.3541	5.73891	7.5599	7.38345	6.69318	7.14163	7.08163	6.62676	6.86309	7.31065	5.81938	6.82123	7.1669	7.40135	6.71375	7.45448	7.28377	7.286	7.59825	7.5369	6.69252	7.31306	7.44566
226229_s_at	SSU72	-0.93095	6.63197	6.59e-07	0.00018297	5.90857	5.99556	5.72857	5.76718	6.8931	6.53193	6.68992	6.75433	7.07843	6.59298	6.60891	6.58565	6.62305	6.17353	6.63904	6.69448	6.84339	7.34599	7.04713	7.13617	7.05643	6.56907	6.55667	6.86293	7.11613
200868_s_at	RNF114	-0.932189	9.14945	0.00109536	0.0267728	8.27802	8.74449	8.71207	7.73106	9.2349	9.16295	8.73913	9.41412	9.14758	9.08357	8.90098	8.50717	8.52783	9.91488	9.22091	9.93406	8.50409	9.62351	9.53536	9.80548	9.34903	9.37368	10.161	9.65643	9.47397
219680_at	NLRX1	-0.932199	7.43259	0.000938179	0.0244962	6.72702	6.61115	6.12405	7.13594	7.91658	8.39772	7.71153	7.74902	7.76502	7.77734	7.35385	7.58651	6.54937	7.13446	8.09444	6.49644	7.73724	7.84225	7.7143	7.53769	7.49427	6.88101	7.91411	7.97453	7.58881
218371_s_at	PSPC1	-0.932759	7.52462	0.00239777	0.0414342	6.65091	6.0126	7.27766	7.02325	7.02834	7.53281	7.45716	7.56971	7.24002	7.39093	8.55592	7.49991	7.90331	6.80337	8.18921	7.00691	7.75769	7.91031	8.08647	7.82577	7.80848	8.42932	6.80574	8.45736	7.8924
1552364_s_at	MSI2	-0.935298	5.61261	0.00215429	0.0392881	4.67429	4.64804	5.00909	4.9764	5.77879	6.34019	5.37148	6.05644	4.24527	5.62525	5.00586	5.72071	5.26422	6.13052	5.61893	5.39198	5.27089	6.2644	6.18114	5.71542	6.04214	6.56234	6.47691	5.86044	6.08402
212731_at	ANKRD46	-0.93605	9.62145	0.00320071	0.0482622	8.44205	8.68179	9.4252	8.79162	9.91676	10.6949	9.22172	10.0578	8.68828	9.08044	9.76723	10.2713	10.3028	9.52322	10.2394	9.55549	9.77776	9.5142	10.1837	9.90329	10.6664	9.43989	8.6821	10.0886	9.62021
217825_s_at	UBE2J1	-0.93606	7.18741	8.29e-05	0.00559618	6.6626	6.71403	6.45788	5.76996	7.13743	7.13634	7.5068	7.21034	6.89011	6.88063	6.78907	7.21034	7.39991	6.95331	7.91094	6.93766	7.53112	7.45222	7.91289	7.16024	7.84985	7.92775	7.66407	7.20684	7.41287
202905_x_at	NBN	-0.937834	9.89609	0.000742012	0.0214205	8.89168	8.8895	9.14712	9.50492	9.42892	11.1006	9.43379	9.2728	9.7805	9.94886	9.87959	10.1877	10.6212	10.4884	10.5423	10.2728	9.88805	9.795	10.265	9.90454	10.5761	9.35576	10.0158	10.4737	9.73749
219749_at	SH2D4A	-0.941404	6.26158	1.08e-06	0.000266458	5.4449	5.20229	5.56754	5.66847	6.17804	6.50843	6.48636	6.36281	6.362	6.44129	5.3864	6.53333	6.28998	6.48679	6.48892	6.45356	6.65611	6.70475	6.59997	6.48993	6.73512	6.40799	6.09945	6.43898	6.54612
213701_at	C12orf29	-0.944767	8.84189	0.00133875	0.0301467	7.41767	7.50662	8.91877	8.3501	8.72035	8.72667	8.41937	8.21201	9.20621	9.06176	9.37298	9.20685	10.0785	8.93132	9.28502	9.54653	8.74819	8.62106	8.86877	8.29509	8.86545	9.24496	9.55791	8.76158	9.12363
212307_s_at	OGT	-0.944934	7.13633	0.00189732	0.0365401	6.6536	6.75241	6.23226	5.73206	6.57475	5.95947	7.24833	7.49128	7.50246	6.79707	7.50211	7.19904	6.67083	7.1955	6.86094	8.03504	7.05407	7.8699	7.4821	8.16486	7.74335	7.2866	7.58816	7.16626	7.64577
228092_at	CREM	-0.947453	7.10643	0.00294864	0.0460751	5.81432	5.7628	7.15517	6.51	7.58538	7.51324	7.10799	7.15785	5.84033	7.30032	7.74063	7.19336	6.95294	6.91344	7.28669	6.59201	8.0308	7.73832	7.15418	7.44771	8.40491	7.36449	7.09119	6.88352	7.11925
238856_s_at	PANK2	-0.947503	6.33858	0.0020625	0.0383456	5.40126	5.34988	5.92189	5.49769	5.86228	6.43427	6.00317	5.84411	6.55023	6.23506	7.26074	6.46595	5.27411	7.3095	5.80198	6.89792	6.15362	6.63188	6.35905	6.65402	6.65929	6.83977	7.50055	6.84627	6.71006
206613_s_at	TAF1A	-0.947866	5.17523	0.00327619	0.048928	4.44956	4.64055	4.04866	4.37732	4.58948	4.66594	4.82032	4.65131	4.95094	4.43111	5.3736	4.90591	4.77788	5.93143	5.40302	5.7468	5.08396	5.61057	5.56934	5.21667	5.81433	6.42858	6.31905	5.60199	5.97245
203274_at	F8A1	-0.948757	8.6626	6.9e-05	0.00490786	7.35596	8.11155	8.55127	7.4438	9.134	8.86999	8.81304	8.78678	8.64483	8.74809	8.80698	9.35195	8.86421	9.12385	9.60345	8.56055	9.27851	8.6336	8.70931	8.66605	8.735	8.33835	8.23911	8.39553	8.7993
225402_at	TP53RK	-0.949322	8.14505	0.000314455	0.0131463	7.02779	7.82355	7.79854	6.74059	8.03033	8.35264	7.92581	7.94901	7.38324	8.49606	8.26213	7.76732	8.48222	8.80002	8.28572	8.27363	7.7576	8.40677	9.27676	8.35273	8.69851	8.54611	8.42581	8.42798	8.33534
208875_s_at	PAK2	-0.949863	7.05167	0.00126152	0.029017	5.8929	6.52448	6.49998	6.09777	6.90141	6.49719	6.39489	7.03486	6.84379	6.83408	7.38655	7.35377	6.09523	7.61198	7.71593	6.75461	6.92944	7.47422	7.58689	7.73764	7.80026	7.97386	7.17479	7.47039	7.70481
52285_f_at	CEP76	-0.951887	6.88426	0.00316315	0.047894	5.80573	6.31312	6.53938	5.68048	6.95842	7.42574	6.73126	6.7191	5.82459	7.06335	7.50474	7.00338	6.40132	7.16575	6.50932	7.12073	6.69719	7.17611	7.72774	6.84872	7.48631	8.34046	6.33808	6.86924	7.8563
228736_at	HELQ	-0.953257	6.64235	0.000197722	0.0100562	5.7381	6.06843	6.07895	5.48099	6.61245	7.02963	6.37827	7.05488	5.81582	6.66208	6.07895	6.28718	6.81282	6.3745	6.81318	7.45436	7.19771	7.10497	6.89786	7.06153	7.10655	7.15692	6.49089	7.28506	7.01677
229989_at	FDXACB1	-0.954448	5.07746	0.00312363	0.0475777	4.53787	3.8905	4.27524	4.39931	5.16277	5.27236	4.96255	5.15703	4.23144	4.97792	5.29913	4.69635	4.94959	5.07148	5.36857	4.45774	4.93823	5.88104	5.45625	5.54676	6.08178	6.37318	4.2256	6.10193	5.62201
238721_at	MDH1B	-0.956433	5.38784	0.00278935	0.0446844	4.62272	4.46416	4.75485	4.49602	6.12975	6.19929	5.59242	5.66037	4.96213	5.76238	5.00881	5.72553	5.63151	4.94675	5.34025	4.89732	5.60914	5.02754	5.20301	4.81537	6.30896	7.05792	4.92938	5.47216	6.0783
209665_at	CYB561D2	-0.958118	7.63	8.01e-06	0.00107773	7.02976	6.63087	7.09717	6.54294	8.21377	8.0809	7.23952	7.7395	7.17339	7.56614	7.99363	7.90812	7.50329	8.49109	7.74665	7.92309	7.79207	7.88267	8.05845	7.84983	7.66785	7.89131	7.27473	7.91411	7.53926
236347_at	MMAA	-0.960683	6.54343	0.000775489	0.0219234	6.09133	5.58934	5.90754	5.3576	6.61037	6.88036	6.11791	7.11367	5.5498	6.66959	5.97988	6.08147	6.58258	6.65141	6.81629	6.65141	6.93714	7.12821	7.15853	7.47349	7.29342	6.93565	6.05413	6.94906	7.00551
212378_at	GART	-0.961437	8.12462	0.000473078	0.0164226	7.13256	7.44411	7.44688	7.24451	8.31475	8.1106	7.95244	8.31157	6.69399	8.47706	8.36908	8.0437	7.95743	9.30109	8.37957	8.3722	8.1932	8.2832	8.63228	8.27904	8.39963	8.60466	7.92622	8.80228	8.44351
221597_s_at	TMEM208	-0.965941	9.19159	6.32e-05	0.004635	8.63766	8.32515	8.23892	8.31908	9.75225	9.71649	9.11646	9.33861	7.98889	9.31428	8.87155	9.3142	9.43417	9.51926	9.16696	9.25003	9.18702	9.78392	9.50595	9.54751	9.66198	9.70111	9.19724	9.19998	9.70115
204835_at	POLA1	-0.966299	7.32841	0.000806377	0.0224713	6.42944	5.73021	7.26871	6.63851	7.36103	7.25281	7.18823	6.91175	6.7079	6.89751	7.66394	7.65427	7.2142	8.65279	7.75518	7.96772	7.7309	7.47307	7.4965	7.4326	7.54293	7.77719	7.91885	6.83357	7.71038
214838_at	SFT2D2	-0.966746	6.88644	0.00230177	0.0406097	5.55073	6.3187	5.97702	6.45106	7.98802	7.00673	6.95442	6.81285	5.26099	6.70484	6.92598	6.6295	6.79049	7.5747	7.41716	6.55005	7.21881	7.21747	7.02216	7.39314	7.55623	7.41112	6.62216	7.41236	7.39442
223532_at	ANKRD23	-0.968794	7.05373	9.04e-05	0.00595283	6.34558	6.11976	6.21648	6.27796	7.77627	7.11359	6.91676	7.11359	6.0655	7.43921	6.96762	7.21263	7.25808	7.12671	6.9472	7.1986	6.81107	7.37434	7.80789	7.15546	7.79642	7.78037	7.11359	6.80286	7.60578
227280_s_at	CCNYL1	-0.974678	7.41234	0.000439843	0.0157095	6.7836	6.62724	6.75123	6.21236	7.31546	8.44929	7.49444	7.49078	7.26392	7.11182	7.65398	7.6338	7.31486	8.54288	7.73128	7.13709	7.25465	7.08547	7.95164	7.3211	7.61058	8.57503	6.81395	7.66313	7.51882
205222_at	EHHADH	-0.975895	5.11014	0.00106457	0.0264449	4.28532	4.29782	4.45282	4.1256	4.71238	5.07932	4.32149	4.73149	4.35595	6.09656	5.60743	5.40654	5.46455	5.76085	4.9442	5.09764	5.19325	5.00251	5.23446	4.897	5.34376	5.61063	6.45043	5.76807	5.51352
229974_at	EVC2	-0.976956	5.137	0.000147539	0.0082991	4.73546	4.7868	3.92269	3.82047	4.63994	5.4439	5.27901	5.16163	5.29955	4.70364	5.69548	4.85284	5.36993	5.92099	5.57072	6.09527	5.17018	5.45949	4.92448	5.42206	4.76545	5.16163	5.71869	5.01321	5.49144
227747_at	MPZL3	-0.977583	5.34191	0.00337528	0.0496461	4.34221	4.68264	4.52824	4.52987	5.34754	4.63173	5.4034	5.91709	5.34754	5.75461	6.87213	5.20983	5.6248	5.25891	5.89442	5.71249	6.00965	4.47556	5.53043	5.45944	6.20196	4.68999	4.33899	5.76735	6.01686
228014_at	PTRH1	-0.979272	6.45219	0.000742029	0.0214205	5.796	5.35832	5.76672	5.59737	7.23601	7.11536	6.63573	6.66578	5.62318	7.43206	6.01741	6.47479	5.88884	6.00591	6.24443	6.4716	6.50421	6.79386	7.55495	6.39027	6.48919	6.87883	6.37228	6.82788	7.16375
227603_at	LOC105372392	-0.97956	7.86448	0.00168702	0.0342763	6.80005	7.64321	7.18659	6.53675	8.09204	7.63085	8.46028	8.0498	8.58618	8.35466	8.29659	7.721	7.52802	7.43743	8.67787	6.80182	7.98295	8.12774	7.30117	7.81126	7.93244	8.59018	9.15086	7.84356	8.0687
220166_at	CNNM1	-0.979573	5.22886	0.00110231	0.0268577	4.38261	4.25885	3.9607	5.02192	5.69826	5.07204	5.83827	5.78577	4.57155	5.37109	4.47399	6.06904	5.90626	5.99736	5.10049	5.23373	5.67401	5.59883	4.76581	5.68529	6.08122	4.60532	4.93308	5.28023	5.35585
1568680_s_at	YTHDC2	-0.980053	7.1312	0.00256309	0.0430792	5.97212	6.13438	6.45729	6.66804	6.58115	7.12739	7.45765	7.61238	6.5853	6.10687	6.84075	7.19001	7.98471	7.27914	6.78293	7.64793	7.16662	7.27606	7.91124	7.22774	8.44219	8.01209	6.57827	7.36937	7.8684
213026_at	ATG12	-0.982265	9.72193	6.26e-06	0.000887084	8.83988	8.84643	9.0133	8.88771	9.82618	9.84354	10.1105	10.056	9.76263	9.48191	9.72677	9.98387	10.2739	10.1907	10.3689	10.2569	9.90202	9.36173	9.86209	9.38256	9.87954	10.5842	9.34251	9.60618	9.65846
221843_s_at	TLDC1	-0.982672	6.43687	0.00143461	0.0313123	6.10833	5.47479	5.19779	5.66481	6.14459	6.2704	5.91263	6.22326	5.78692	6.58737	7.44704	6.35546	6.3947	7.94333	6.65313	6.96206	6.32229	6.07671	6.61368	6.55906	6.66738	7.40348	7.17677	6.59367	6.38219
41329_at	SCYL3	-0.983437	7.32154	0.000964582	0.0249119	6.43758	6.82592	6.72746	5.99085	7.20514	6.97673	6.94446	7.75321	6.56591	6.74439	7.29867	7.03962	7.13434	7.54311	7.71421	7.09966	7.37587	7.92958	8.21285	8.50423	8.02949	8.09646	7.44376	7.83793	7.60711
219600_s_at	TMEM50B	-0.98456	9.8202	0.00163178	0.0335656	9.27426	9.19947	8.68286	8.81607	9.77247	10.5693	9.91086	10.3754	9.00547	10.3734	9.32576	10.1427	8.57227	9.92867	9.91902	10.0594	9.33532	10.5543	10.0374	10.0536	10.4407	10.1147	10.5149	9.71799	10.8086
219034_at	PARP16	-0.984801	7.54663	5.34e-05	0.0041113	7.08508	7.01317	5.99815	6.78117	7.76374	7.83835	7.50902	7.4107	7.59556	7.54787	7.2119	8.03518	7.50814	7.53713	8.14646	7.43181	8.13689	7.00923	8.5379	7.40765	7.97625	8.07091	7.55647	7.83412	7.72285
239768_x_at	GPATCH2	-0.984943	5.52376	0.00341721	0.0499628	4.25771	4.63113	5.17842	4.71836	5.47161	5.94905	5.37666	5.87763	4.01484	6.26341	5.79683	5.58986	5.86401	5.38896	5.93963	5.02677	5.39602	5.97734	6.25816	5.86209	6.30765	6.61354	4.77518	5.24579	6.31327
1554852_a_at	KIAA1257	-0.991772	5.69384	0.000429532	0.0155216	4.98289	4.30717	4.89754	5.25541	6.26729	6.10447	5.35214	6.08178	5.22086	4.80587	6.04688	5.83739	5.89542	6.25685	6.02226	5.90168	5.80677	5.97215	6.20782	5.55074	6.91237	5.25453	5.3278	5.84326	6.23469
213253_at	SMC2	-0.991876	5.72357	0.00191503	0.0367771	4.9243	4.66889	5.3094	4.65901	5.62446	5.87667	5.38636	5.4381	4.57285	5.7007	6.49285	6.33244	5.0585	6.23892	5.83334	6.39398	5.69704	5.75385	6.1656	5.72211	6.25125	7.28671	5.47643	6.15139	6.07418
222400_s_at	ADI1	-0.992027	10.9405	0.000826503	0.0228247	10.1846	10.1736	9.69413	10.3765	11.6204	11.6875	10.4787	10.6546	11.0616	11.4979	11.6664	11.077	11.8655	11.6844	11.0509	11.0213	10.4813	10.3385	10.4269	10.4635	11.8677	11.1929	11.1266	11.2392	10.5813
215136_s_at	EXOSC8	-0.992123	8.59338	0.00140276	0.0309507	7.28864	7.03295	8.65668	8.06172	8.58107	8.47778	8.12284	8.02891	8.85712	8.09506	9.38156	8.03619	8.65668	8.93477	8.69148	8.25693	8.64233	9.13902	8.94313	8.93416	8.82526	9.57063	9.66714	9.2047	8.74785
223241_at	SNX8	-0.994215	5.92853	0.00304615	0.0469803	5.06602	4.86483	5.51678	4.92594	5.86122	6.56969	5.72126	6.0907	5.69923	5.63156	6.97756	6.14834	5.36993	7.23822	5.98561	7.59563	6.08319	6.14385	5.58099	5.86122	6.13833	6.28194	5.62443	5.07289	6.16398
213589_s_at	B3GNTL1	-0.995491	6.39541	0.000116965	0.00709776	5.80289	5.30249	5.41381	5.7176	6.93232	6.71824	5.88926	6.48428	5.77867	6.59049	6.76125	6.83652	6.77486	6.67168	6.36292	6.49724	5.98745	6.65892	6.61421	6.42744	6.58653	7.82712	6.14002	6.32108	6.7879
222021_x_at	SDHAP1	-0.995646	9.89267	0.00250514	0.0424692	8.13289	9.52305	10.1026	8.46679	9.84114	9.95322	10.0733	10.0952	10.3091	10.7023	9.91505	9.79527	10.3911	10.7418	9.84174	10.4513	9.70411	10.2139	9.64982	10.0719	9.15252	9.8116	10.6558	10.7746	8.94663
241959_at	ANAPC10	-0.996682	6.99281	9.64e-05	0.00623054	6.0358	5.77915	6.78257	6.02487	6.90673	7.53611	6.41485	6.90764	6.21252	7.60732	7.85444	7.05921	7.4751	7.37214	6.74508	7.41587	7.22409	7.22142	6.91975	7.06048	7.65592	7.03846	7.03576	7.1796	7.35542
220744_s_at	IFT122	-0.998078	7.86199	4.98e-05	0.00391983	7.13738	6.65642	7.61312	6.68749	8.40945	8.05902	8.49932	7.77531	8.27739	7.39194	8.47607	8.25088	7.96339	7.74607	8.23871	7.93912	8.93397	7.78988	8.20651	7.74676	7.99674	7.61328	7.69692	7.62822	7.81634
223318_s_at	ALKBH7	-0.998136	9.38636	0.00152453	0.0323744	8.47609	8.54187	8.64185	8.53191	9.86551	9.20006	9.38079	9.0397	9.26972	9.75349	9.99281	9.12884	10.7613	10.0372	9.16318	10.2175	9.27423	9.53485	9.7562	8.82905	9.01993	8.86457	10.8	9.12683	9.4516
233647_s_at	CDADC1	-1.00066	8.07744	0.000612224	0.0192044	7.07701	5.75995	7.78635	8.32422	7.81961	8.05934	7.80584	7.88989	8.04159	8.28949	8.89722	8.0659	8.26943	8.2761	8.23364	7.79935	8.08855	8.48965	8.29099	8.23228	8.5241	8.40149	8.58637	8.534	8.39371
202183_s_at	KIF22	-1.00098	6.67865	0.00258604	0.0433189	5.92995	5.72954	6.03574	5.65609	6.2059	6.28884	6.70558	6.48706	6.30875	5.78242	8.04598	6.55626	6.87757	8.06576	7.11635	7.64393	6.92231	6.40713	7.00942	6.76769	6.43921	7.55536	6.79466	7.2365	6.39836
202671_s_at	LOC105372824	-1.00167	8.35683	3.37e-05	0.00296636	7.46335	7.69029	7.29316	7.61493	8.35034	8.22601	8.07664	8.35937	8.27309	8.3856	8.37986	7.95438	8.56818	9.09693	8.33779	9.61871	8.97193	8.35034	8.54602	8.40043	8.38726	9.09812	8.36415	8.81871	8.29519
229269_x_at	SSBP4	-1.00318	9.36327	0.000430018	0.0155216	8.6554	8.40856	8.71316	8.30526	10.2469	9.36158	9.53356	9.81558	8.99583	9.16014	9.51226	9.90964	10.4783	9.05786	8.95919	9.35301	9.95654	9.54418	9.07785	9.55527	9.57951	10.5947	9.13351	8.82021	9.35369
213261_at	TRANK1	-1.00336	6.50411	0.000304897	0.0129513	5.17513	5.38528	5.90676	6.17796	6.30285	6.24131	6.36103	7.20435	6.437	6.80155	6.0663	6.30009	6.01166	7.1785	7.10265	6.719	7.32783	7.16356	6.28592	7.37445	6.5027	6.54906	7.08056	6.84649	6.10065
222446_s_at	BACE2	-1.00507	7.83735	0.0022787	0.0404066	7.54725	6.31242	6.9774	7.13526	7.63801	7.9809	7.39085	7.11621	8.10344	7.16375	8.93841	8.06328	8.21214	9.21311	8.40901	8.91058	8.04445	7.56436	7.8642	8.06491	7.91278	7.79847	7.43663	8.52816	7.60766
238504_at	SDHAF4	-1.00611	7.28536	0.0020809	0.0385251	6.04278	6.17379	7.3533	6.19103	7.29033	7.82742	6.73944	6.84156	5.88897	7.26975	7.9388	7.83376	7.5385	6.99517	7.95721	7.53091	7.0466	7.71401	8.13285	7.37641	7.59417	8.19956	7.88309	7.19774	7.57687
224882_at	ACSS1	-1.00692	6.29942	1.68e-07	7.03e-05	5.75237	5.34757	5.63544	5.07906	6.32219	6.63487	6.24679	6.68778	6.44323	6.063	6.19053	6.40374	5.94665	6.44234	6.81513	6.70738	6.11072	6.76529	6.26444	6.71122	6.49154	6.5695	6.76124	6.54203	6.55149
218737_at	SBNO1	-1.00753	6.06864	0.000887388	0.0236875	5.10438	4.79705	5.45948	5.52833	6.1767	6.31358	5.62185	6.42587	5.0381	6.38487	6.63962	5.732	5.27704	6.4811	6.2652	6.38077	6.1329	6.64104	6.23916	6.40646	6.90842	7.11426	5.51538	6.70568	6.42667
209694_at	PTS	-1.01112	9.0329	0.00215895	0.039319	8.24688	7.99645	8.27526	8.21564	9.97091	9.54555	9.16026	9.13266	8.63521	9.34948	9.77573	8.36003	8.40285	8.90504	9.10872	7.64357	9.4044	9.34164	9.97841	9.06503	10.046	9.57805	8.85694	9.15253	9.67523
218302_at	PSENEN	-1.01207	7.62298	0.00266807	0.0438871	6.93543	6.35124	6.80217	7.00255	8.0794	7.73826	7.5479	8.06331	6.16285	7.80827	7.75447	7.69685	7.7556	8.54444	7.84617	6.56641	7.73863	8.41675	7.06509	8.38338	8.45327	7.51773	8.07808	7.76532	8.50103
229491_at	SLC9B2	-1.01226	6.43506	0.00200332	0.0377175	5.86871	6.0514	5.64177	4.77717	6.7039	7.33679	6.07465	6.52128	5.88043	6.82382	6.13529	6.73299	6.37767	6.01331	6.44969	5.56663	7.69443	6.41026	6.85504	6.44735	7.43519	6.5288	6.81738	6.2376	7.49506
227703_s_at	SYTL4	-1.01256	5.81255	0.00322082	0.0484959	5.05467	4.4839	5.05706	5.2524	5.17788	6.76713	5.64509	5.83235	5.4486	6.02502	6.57414	6.13087	6.12565	6.94505	5.9691	6.83615	4.70994	6.31437	5.62229	5.98422	5.13301	6.10205	6.44015	5.11822	6.56456
225446_at	BRWD1	-1.01401	7.99532	1.52e-05	0.00167832	6.8341	6.65977	7.47029	7.61001	8.04437	8.16583	7.88675	7.97441	7.94621	7.99596	8.85894	7.90054	8.01609	8.30597	7.94725	7.99596	8.11469	8.4418	7.61398	8.26487	8.02707	8.89481	7.92604	8.22432	8.76284
224799_at	NDFIP2	-1.01529	7.03833	0.00160965	0.0333859	5.94158	6.17024	6.58498	6.04515	7.37264	6.8941	6.58182	6.83918	6.51889	6.8875	7.18754	7.12726	7.32024	6.93966	7.00547	6.42863	6.37499	7.81376	8.14599	7.39641	7.96419	8.25609	6.6609	7.63632	7.86471
224733_at	CMTM3	-1.01716	9.25708	0.00193526	0.036932	8.49757	7.9742	8.47002	8.66887	9.75188	10.0722	9.41382	9.45591	7.71935	9.43952	9.77307	9.82686	8.27565	9.5423	9.66627	9.54797	9.81283	9.10014	10.3805	9.53855	9.17349	9.7215	8.8827	9.53656	9.18522
223167_s_at	USP25	-1.01746	7.77592	5.48e-05	0.00418669	6.46528	6.66642	7.41002	7.14331	7.87645	7.27905	7.43468	7.63833	7.5982	7.83138	7.73139	8.19027	7.90978	8.32123	8.21723	8.01539	8.10493	7.78683	7.80145	7.98826	8.04074	9.17109	8.22546	7.68923	7.86171
231921_at	DCAF17	-1.01781	6.67213	0.0029138	0.0457531	5.98015	5.56153	6.05387	5.67314	6.49245	5.9774	6.27646	6.61171	6.03709	6.90555	6.12368	6.7904	6.8205	7.2739	6.43401	6.26232	6.92429	7.10891	6.95524	6.98853	7.32136	8.71577	6.6659	7.37426	7.47491
226408_at	TEAD2	-1.02104	8.89444	0.000451822	0.0158751	8.26982	7.32929	8.36872	8.17926	9.31253	8.88022	9.2828	9.41271	8.08989	9.41448	9.17803	9.57576	8.50524	9.26577	9.10837	8.26661	8.97485	9.30175	8.57654	9.34441	9.51293	9.10837	9.34589	8.09964	9.65724
209449_at	LSM2	-1.02447	7.05606	0.00183959	0.035947	6.0547	5.9449	6.74549	6.03694	6.74131	7.17656	6.90284	6.98156	5.90335	6.9986	7.56595	6.74967	7.57976	8.36854	7.24723	7.5479	6.93555	7.41363	7.55349	7.08726	7.22003	6.75563	8.65165	6.89728	7.3418
235061_at	PPM1K	-1.02585	8.69314	0.000273178	0.0121629	7.64894	7.39142	7.94786	8.33751	8.51966	8.8108	8.20613	9.04997	9.4207	8.93639	8.08988	8.43714	8.30045	8.95177	8.89017	8.95516	8.77414	9.24354	8.55017	9.65588	9.53661	9.27839	8.13821	9.36581	8.89191
224890_s_at	LAMTOR4	-1.0266	8.92675	2.13e-05	0.00212279	7.88211	8.06374	8.22963	8.0821	9.2497	8.77214	8.86135	9.07643	8.18078	8.91851	8.86237	8.78692	8.94669	8.82582	8.78743	8.63543	9.09944	9.70372	9.2551	9.31545	9.50315	9.31322	9.5266	9.71523	9.57559
233520_s_at	CMYA5	-1.03417	6.49439	0.00278845	0.0446831	5.3596	6.75332	4.80104	5.58881	6.53779	6.29754	6.26615	5.94339	6.66163	6.54919	6.13789	5.96361	6.68894	6.55235	6.38662	6.68746	6.7535	6.50605	6.49528	8.04399	7.68055	6.69184	6.64601	7.79408	6.57311
219402_s_at	DERL1	-1.03896	9.76351	0.000593016	0.0188397	8.79935	9.2942	8.7918	8.67777	9.93477	11.1976	9.55611	9.89492	9.47623	9.55394	9.68924	9.64502	9.77549	10.3113	9.84622	10.3729	9.30577	9.84667	11.0906	9.68391	10.0284	10.1699	8.9512	10.1514	10.0431
219991_at	SLC2A9	-1.03908	5.84515	0.000159072	0.00872343	4.94002	4.7043	4.82039	5.42456	6.71289	6.1709	5.73812	6.34685	5.26339	5.69672	5.40808	6.29047	5.51015	6.69847	5.95064	5.51262	5.95413	6.23434	6.70645	6.20847	6.34007	5.67747	5.6454	6.55571	5.61813
203207_s_at	MTFR1	-1.03915	7.15772	0.00336072	0.0495142	6.00458	6.61301	6.73399	5.78774	7.20684	8.44474	6.17408	6.80577	7.50102	7.0787	7.32127	6.82649	7.94448	8.15208	6.69948	7.94348	6.25514	7.56943	7.9119	6.68531	7.97104	7.48614	7.4413	6.77721	7.60767
238931_at	METTL16	-1.03919	6.99703	0.00232277	0.0408056	6.18948	5.99558	6.0304	6.28098	6.83629	7.09571	7.13338	7.46297	7.28645	7.21963	6.59808	6.10567	6.29374	6.74061	6.22067	6.29567	7.22873	7.36962	7.38401	7.69686	7.71041	8.3573	8.00662	7.87676	7.51007
205010_at	GNL3L	-1.04032	8.19238	2.27e-05	0.00223778	7.46609	6.80963	7.78117	7.21717	8.20758	8.03807	8.22364	8.7439	8.43789	8.14887	8.39365	7.76145	8.63691	9.04805	7.97494	9.22544	8.73295	8.11876	7.97031	8.31956	8.44934	7.96304	8.42465	8.53633	8.18012
204880_at	MGMT	-1.04402	7.83286	0.00274859	0.0445007	7.51351	6.47125	7.89429	5.94449	8.20248	7.61475	7.52236	7.91004	8.01177	8.06232	8.77439	7.27493	9.06617	8.12668	8.44003	8.29376	7.80954	8.54469	7.99393	7.73567	8.12905	6.63962	8.33192	7.44173	8.07208
225383_at	ZNF275	-1.04427	9.18014	0.000616402	0.0192912	8.24221	8.51446	8.35546	8.09971	9.20253	9.97333	8.99032	9.31253	8.96571	9.72271	9.02545	9.45096	8.63508	9.65319	9.78846	10.0546	8.68269	8.47834	10.1027	8.40889	9.3509	9.89307	10.0804	9.25263	9.26719
1555274_a_at	EPT1	-1.0444	6.21585	0.00341566	0.0499602	5.06741	5.60626	5.12322	5.55731	6.20908	6.18859	5.59453	5.90764	5.30074	6.2793	6.54056	5.92315	5.72857	6.77857	6.35342	6.18031	5.99436	6.83461	7.17732	7.13389	7.45383	7.68596	5.66835	6.08974	7.01945
229099_at	UQCC3	-1.04682	6.69063	2.4e-05	0.00232267	5.76004	5.71624	5.83472	5.93423	6.73402	6.54487	6.52175	6.62542	6.00884	6.67085	7.06677	6.51798	6.81297	7.58651	6.61334	6.30504	6.71818	7.40849	6.73593	7.09447	7.14584	7.46081	7.39853	7.00241	7.04761
229715_at	NCR3LG1	-1.04926	5.08781	0.000150861	0.00839954	4.09901	4.10835	4.63068	3.98765	5.18686	5.21607	4.87875	4.92512	6.26419	5.66496	5.74194	5.20202	5.69671	5.15352	4.59413	4.91392	5.1117	5.55771	6.0238	4.51646	4.84257	5.50322	5.35684	4.6884	5.33053
225111_s_at	NAPB	-1.05311	7.54084	0.0019235	0.0368282	6.80829	6.78521	6.64831	6.38312	7.18712	7.89575	7.2875	8.03503	7.11488	7.66934	7.25885	8.36515	8.2061	7.81284	7.03821	8.53788	7.29725	6.96395	7.65015	7.62723	7.90521	7.37875	8.0532	9.48843	7.12333
209424_s_at	AMACR	-1.05602	6.48411	0.000478771	0.0165467	5.51787	5.49202	5.38961	5.98874	6.25982	6.91969	6.98353	7.46148	5.4082	6.92681	6.29997	6.22674	6.86356	7.09844	6.3672	6.3542	6.58677	7.09448	7.26809	6.84317	6.84357	6.84821	5.69867	6.17029	7.19172
219281_at	MSRA	-1.06009	9.32774	0.00227869	0.0404066	8.35307	8.03359	8.38329	8.97908	9.1899	9.55139	10.2636	9.8488	8.18071	8.84614	10.2281	9.87517	9.4762	9.9717	10.0668	8.80486	9.54246	9.93642	8.63396	9.18494	9.65602	9.38642	8.56934	9.8184	10.413
202664_at	WIPF1	-1.06017	10.0011	0.00177379	0.0352534	9.18306	8.93256	9.31851	9.00799	10.3779	9.63783	10.1011	10.6721	9.72056	10.1081	10.0826	10.0371	9.37954	10.1975	11.1204	9.39268	10.7465	10.2355	11.1353	10.6225	10.2411	10.5811	8.62397	10.7631	9.80828
204210_s_at	PCYT1A	-1.06209	5.53922	0.00120354	0.0282537	4.68134	5.14553	4.50809	4.25327	6.01796	6.13601	5.6005	6.28631	4.65414	5.75355	5.04756	5.4265	4.94416	6.09348	5.36314	5.03792	5.38798	5.63419	6.63057	5.57641	6.60667	6.02581	5.09992	6.1216	6.44779
226416_at	ERI1	-1.06861	6.63274	0.0022651	0.0403292	5.65375	5.61239	5.91847	5.7558	6.43399	7.25705	5.95769	6.42866	6.06907	6.63295	7.97039	6.19097	5.88387	7.78782	6.9635	7.93648	6.2284	6.4862	6.74426	6.6332	7.03546	7.69332	6.58098	7.10451	6.85926
51192_at	SSH3	-1.06979	7.93205	2.98e-05	0.00271618	7.03715	6.97997	6.99015	7.12646	7.77334	8.45386	8.15026	8.30478	8.3561	8.24478	7.61926	8.306	8.08651	8.74465	8.49321	7.26585	8.12806	7.65374	8.32085	7.79207	7.68481	7.68983	8.85212	8.57866	7.66882
205395_s_at	MRE11A	-1.07144	6.63036	0.0034053	0.0498754	5.45053	5.64457	6.34345	5.48287	6.70641	6.69448	6.32764	6.3034	6.69658	6.56355	7.81432	5.53878	5.10047	7.71565	7.32129	6.69448	6.80434	6.59	6.69448	6.87471	7.10894	7.44616	7.42034	7.06734	7.3543
1569898_a_at	PAXIP1-AS2	-1.0725	6.8144	0.000901834	0.0239373	4.8493	5.76864	7.2312	5.80487	7.11749	6.64158	6.76395	7.02227	6.58336	7.36778	7.06501	6.44774	6.96432	6.78475	7.01151	6.17591	6.61492	7.53236	7.13348	7.87461	6.96432	7.5109	7.39916	6.34203	7.38848
204215_at	TMEM243	-1.07541	8.39497	0.0012431	0.0287749	7.20232	7.30575	8.07118	7.38724	8.20301	8.46167	8.69708	8.50515	8.1174	7.04551	7.99849	8.34498	8.43102	8.96247	8.70126	7.73231	9.55403	8.84826	9.00433	8.8455	8.53204	9.70502	8.67707	8.94023	8.60096
226683_at	SNX18	-1.07717	9.86749	0.00139553	0.030841	8.71825	8.88083	8.40639	9.84518	9.0825	9.18522	11	10.3735	9.63252	9.76722	10.4059	10.1174	10.8765	10.308	10.5212	10.1501	10.2256	9.71485	9.78239	9.81648	10.6216	10.4904	8.99028	9.55996	10.2149
228493_at	NKAP	-1.07786	6.06141	0.000456245	0.01597	5.15966	4.55499	6.26507	4.64432	6.02586	6.53502	5.58442	6.01773	5.01758	6.38455	6.24424	6.52689	6.77337	6.32601	6.66379	6.84273	6.58227	5.70753	6.55772	5.96299	6.61312	6.15422	6.20746	5.7852	6.39858
225014_at	SMIM20	-1.07907	9.34845	7.81e-07	0.000211334	8.30991	9.03055	8.21647	8.21118	9.5093	9.99404	9.0359	9.5246	8.90667	9.52376	9.79572	9.23694	9.72282	9.50379	9.65135	10.0626	9.1988	9.5262	9.57576	9.22624	9.43946	9.85256	9.55573	9.39932	9.70152
213392_at	IQCK	-1.07987	7.96277	0.00209442	0.03865	7.4493	7.25012	6.9362	6.58707	9.10822	8.75102	7.87577	7.75091	7.21122	9.26484	7.23772	8.25546	8.48077	7.59605	8.314	9.05954	7.82155	7.77246	8.11948	7.31167	8.30917	8.51019	8.38685	7.28773	8.42184
209545_s_at	RIPK2	-1.07992	8.17204	0.000214574	0.0105788	7.31169	7.03381	6.8967	7.8174	8.21605	9.35856	7.96119	7.56786	8.6103	8.37245	8.47656	7.88831	8.30732	9.31751	7.90397	8.84876	7.76298	8.16995	8.92809	8.49508	8.60841	7.9129	8.33293	8.14184	8.06025
230697_at	BBS5	-1.08146	5.12749	1.5e-05	0.00165819	3.9695	4.15211	4.74426	4.0104	5.14867	4.94278	5.00623	4.73747	4.68285	5.31412	5.20954	5.58539	5.34606	5.45418	5.33231	5.34299	5.21565	5.28395	5.34619	4.77717	5.90845	6.14638	5.32734	5.21267	5.99065
206652_at	ZMYM5	-1.08434	6.34874	0.000842388	0.0230619	5.0674	4.81029	6.08178	5.79213	5.46552	6.54328	5.94536	6.20405	6.10047	5.96271	7.3738	6.21514	6.36352	5.96498	6.80921	5.84321	6.71758	6.69579	7.14927	6.53753	6.78245	7.39462	7.06192	6.97467	6.86196
223402_at	DUSP23	-1.08707	6.91891	0.000306012	0.0129599	6.12411	6.37597	5.62101	5.90201	7.31348	7.3266	6.30678	6.77756	7.6184	7.41541	6.928	6.88312	6.72788	7.71992	6.91329	8.36822	6.58831	7.21444	6.7439	6.74344	6.85139	6.8494	7.64257	6.37583	7.64183
225961_at	KLHL42	-1.08794	9.07165	0.000717408	0.0210657	8.24548	8.39291	7.75891	8.23381	8.72294	9.35104	9.95345	9.24594	9.92961	8.76633	9.20192	9.17523	9.74961	8.15714	9.82619	8.74549	10.35	9.19531	8.83007	9.80063	9.34303	9.08677	8.23906	9.39006	9.10018
63825_at	ABHD2	-1.08943	7.20831	0.000211008	0.0104881	6.26341	6.10457	6.27666	6.52811	6.94806	7.534	6.54264	8.08417	6.73029	7.5518	6.96967	8.4806	6.98518	8.03922	7.73068	7.3202	7.06562	6.73295	7.26282	7.32621	7.53345	7.4279	8.01871	7.09668	7.65405
231319_x_at	KIF9	-1.09127	8.33121	0.000967793	0.0249477	7.65332	7.11415	7.63701	7.25369	9.82952	9.02641	8.70544	8.18459	7.61028	9.17275	8.12228	9.08894	8.66652	8.59262	8.19969	8.38262	8.27555	7.8777	8.05834	7.44782	8.27773	9.10947	8.85265	8.10843	9.03276
210089_s_at	LAMA4	-1.09562	7.36582	0.00018886	0.00975986	6.12941	6.78256	6.02653	6.84348	7.74359	7.27383	7.94649	7.42716	7.71096	7.91567	7.42716	7.31848	7.18792	6.20332	7.23728	8.6159	7.14165	7.67701	7.68968	7.75456	7.98954	7.62717	7.15374	7.29869	8.02374
203741_s_at	ADCY7	-1.09638	6.05793	0.00158481	0.0330849	5.85656	4.91053	4.8405	4.94028	5.61151	7.42306	5.6386	6.26445	5.71736	5.95777	5.30411	5.54533	6.76082	6.87296	6.72436	6.01969	6.28877	6.15329	6.66664	6.94962	5.90114	5.52594	7.1647	6.51223	5.89799
226519_s_at	PHYKPL	-1.09972	7.13698	0.000440193	0.0157095	6.71155	6.2881	6.27658	5.57665	6.86482	6.86011	7.11077	7.5721	7.76916	6.63999	7.06864	6.79371	7.83872	7.53897	7.19001	8.73929	7.46479	7.50643	6.70888	7.5435	7.08985	7.13657	7.97222	7.53463	6.62847
1557458_s_at	SHB	-1.09993	7.17116	0.000208433	0.0104122	5.25823	6.39314	6.71086	6.62664	6.71801	7.12846	7.45196	7.299	6.70588	7.7634	7.2805	6.77116	6.97604	7.21362	7.37117	7.30337	7.31142	6.90609	7.20835	7.53777	7.49204	7.93995	8.26324	8.29801	7.35068
209790_s_at	CASP6	-1.10027	7.75689	0.00023399	0.0110669	6.60466	6.42458	6.99375	7.30769	6.8914	8.12992	7.11009	8.21609	6.71591	7.952	8.12474	7.65091	7.92655	8.29655	7.94247	8.4228	8.07799	7.93819	8.50738	7.75236	8.37808	8.36474	8.45539	7.92655	7.81151
209892_at	FUT4	-1.10104	6.50571	0.00211496	0.038856	5.73771	5.96622	6.17713	4.44225	5.77175	7.34106	6.55087	7.31131	5.92294	6.85781	7.72885	6.80172	5.6558	7.36518	7.14777	6.93405	6.19829	6.24435	6.55087	6.83563	6.34587	7.23215	5.98449	6.54445	6.99412
204867_at	GCHFR	-1.10278	6.12607	0.00273513	0.044454	4.93003	5.5122	5.23919	5.11749	5.78916	5.65833	5.60991	5.20427	6.27534	6.19462	5.76136	5.42035	7.35778	7.6728	6.1643	6.27807	6.45873	6.1643	7.05083	6.6549	6.11737	6.54943	6.11737	7.56051	6.29298
227755_at	ERN1	-1.10341	7.35815	0.000260679	0.0117888	6.67013	6.07802	6.70581	6.27118	7.01655	7.09054	6.91879	7.51624	8.84866	6.91135	7.76422	6.90142	7.31348	7.7861	7.65498	8.15256	7.85653	7.93236	7.89919	7.79467	7.7154	7.34932	6.65504	7.63015	7.52105
224992_s_at	CMIP	-1.10421	8.35433	8.89e-05	0.00587681	7.80893	7.24565	7.19471	7.45788	9.14887	9.22638	8.07336	8.41871	8.13364	8.38067	7.9731	9.13302	7.98236	8.65794	8.39699	7.98183	8.47662	8.97437	9.04057	9.28264	8.72097	7.86199	8.18407	8.80173	8.30123
219644_at	CEP83	-1.10622	5.70422	0.00028499	0.0124356	4.92653	4.88124	4.89754	4.39469	5.08859	5.16681	5.48345	5.93367	5.13051	6.12905	5.49179	5.76031	6.48708	5.91536	5.91206	7.36933	5.75135	5.70278	6.08306	5.79087	6.32979	6.54433	5.70278	5.87658	5.856
218549_s_at	RMDN1	-1.10815	8.49769	0.000414001	0.0152223	7.91662	7.66193	7.73385	6.95497	8.88896	9.47593	8.13911	8.7617	7.32834	8.11874	8.51452	8.68877	8.94541	8.5432	8.55153	8.73854	7.95718	8.85809	9.60104	8.67343	9.45882	8.84664	8.28665	8.86632	8.93197
227391_x_at	LRRFIP1	-1.10843	9.50581	0.00153522	0.0324259	8.39505	8.281	8.16995	9.45294	9.22286	9.07711	10.0068	9.51373	9.70898	8.96341	10.6281	9.06099	10.846	10.0029	9.69085	10.0405	9.45725	9.11498	9.8301	9.11424	9.48123	10.862	10.1318	8.9758	9.61673
210042_s_at	CTSZ	-1.11035	6.33088	0.000299363	0.0128374	6.10132	4.90796	4.59374	5.98974	6.76142	6.75527	7.35737	6.8137	6.25616	7.49065	6.06116	6.06576	6.24645	6.97847	7.08969	6.27676	6.74688	6.31529	5.94908	6.44675	6.30153	6.21155	5.92223	6.30962	6.32354
210053_at	TAF5	-1.11161	6.47012	0.000316738	0.0132196	5.64902	5.02092	5.51175	5.96379	6.0039	6.814	5.98437	6.19382	5.85538	6.73584	7.83382	6.32652	6.83941	6.83051	7.15844	7.07767	6.8646	6.60112	7.12817	6.82201	6.79633	7.13818	5.80255	6.0929	6.70809
209739_s_at	PNPLA4	-1.11224	7.09424	0.00301148	0.0467046	7.19904	5.0659	5.24702	7.12788	8.18382	7.23629	6.69916	7.40032	6.69916	7.65367	6.47148	6.73708	7.12563	7.01365	7.61828	7.46776	7.19852	7.63322	7.81586	7.0592	7.45758	7.44894	6.33123	7.12662	8.33883
209939_x_at	CFLAR	-1.11547	9.08061	5.44e-06	0.000806777	8.50382	8.75177	7.65029	7.66856	8.85521	9.05709	9.12968	9.02481	9.7301	9.17054	9.26388	8.96959	8.94688	10.1577	9.28846	9.06476	9.07799	9.31537	9.21734	9.16903	9.01948	9.8746	9.40045	9.28828	9.41952
228867_at	TATDN3	-1.11576	7.60865	4.71e-06	0.000732988	6.12966	7.04301	7.39127	6.12167	7.37151	7.79719	7.34149	7.9772	7.05682	7.62135	7.50385	7.89379	7.9933	8.03664	8.0023	7.89703	7.86972	7.69394	7.77809	7.70859	8.15991	8.2588	7.76906	7.69315	8.10678
213180_s_at	GOSR2	-1.11594	7.68761	0.000139042	0.00793541	6.66915	7.04079	6.64193	6.64902	8.21603	8.06068	7.67837	8.11621	6.84746	7.84592	7.01833	8.13725	7.42188	7.9752	7.89775	7.09758	7.76556	7.92297	8.34308	8.31388	8.66724	8.33224	7.17064	8.01302	8.348
223206_s_at	NMRAL1	-1.12086	7.96109	0.00138686	0.0307362	6.83957	6.89459	8.07636	6.26773	8.37007	7.76833	7.59476	7.96523	6.96036	7.74413	7.85234	7.44965	7.86248	8.88031	7.96274	9.42773	7.71859	8.4865	8.07602	8.32653	8.46059	8.14747	8.95015	8.39334	8.55159
1566342_at	SOD2	-1.12201	8.17297	0.00101525	0.0257582	7.31741	6.8135	8.24761	6.54341	8.23537	8.48805	8.0032	8.10583	8.61353	8.89066	7.96759	7.87564	9.05193	8.60664	8.85844	9.87343	8.3499	8.57113	8.22151	7.97134	8.54696	7.73076	7.49832	8.16146	7.78054
222865_x_at	TMEM204	-1.12241	8.10582	0.000249962	0.0115283	6.71998	7.78234	7.38373	6.76592	8.46485	8.4177	8.50042	8.30923	7.18961	8.55281	8.25514	9.05291	8.71754	8.33533	8.65026	8.84876	8.0562	8.35308	8.17628	7.64779	7.77259	8.96585	8.20361	7.24822	8.27532
235919_at	CEP78	-1.12603	6.30867	0.0031745	0.0479728	5.42238	5.17129	5.46489	5.39267	6.89746	6.01498	5.85891	5.98742	5.21227	6.13635	6.22325	6.08426	5.68336	6.84216	6.223	6.4225	7.6611	6.6441	6.36837	7.58493	7.93019	6.36818	6.47776	6.12648	7.51845
200647_x_at	EIF3C	-1.12767	11.4744	3.25e-05	0.00289362	10.7727	10.3732	10.9478	10.0148	11.6217	11.2372	11.6539	11.8083	11.3912	11.3455	12.2986	12.0248	12.158	12.0905	11.5834	12.1536	12.1361	11.4816	11.8682	11.854	10.9518	10.986	11.8287	11.3111	10.9667
227092_at	LOC101927752	-1.12997	7.7777	0.00114189	0.0272534	6.86559	6.82981	6.61554	7.00318	8.6285	9.01727	7.45833	7.6053	6.86482	7.49899	8.8451	8.20795	6.93682	7.56304	7.87122	8.66811	7.61269	7.64335	7.8712	7.43108	7.95052	8.64848	8.41974	8.6923	7.6937
205379_at	CBR3	-1.13385	6.96427	0.00250268	0.0424636	6.07565	5.99094	6.0401	5.94066	6.4583	6.95085	7.21892	6.74967	8.05699	6.33995	8.15018	6.8574	6.67208	8.1031	6.26556	7.29085	7.4513	6.71404	7.83875	7.0038	6.99918	7.85411	8.26324	5.87605	6.94519
235006_at	CDKN2AIPNL	-1.13928	6.19259	0.000398173	0.0149213	4.92294	4.952	5.85732	5.21012	5.90863	6.11084	6.22983	6.70007	5.31119	6.00503	5.77919	6.51333	6.77755	6.89218	6.02351	6.19634	6.28633	6.42488	7.19297	5.86346	6.79862	7.34007	5.67203	6.80557	7.04081
201827_at	SMARCD2	-1.14016	7.64775	5.89e-05	0.00442155	6.77439	6.43374	6.75899	6.79294	7.49456	7.47738	7.37332	7.72571	7.90133	6.9522	7.97991	8.18918	8.25212	8.58075	7.8206	8.26343	8.72482	7.88702	7.81386	8.14699	7.62328	7.7151	6.80217	8.11217	7.59772
238496_at	WHSC1L1	-1.14101	6.4551	0.00209966	0.0386855	5.64727	5.42903	5.87879	5.03151	6.05573	6.60014	6.01351	6.14425	5.94287	6.29562	8.4404	5.99518	6.08981	7.74185	6.2044	7.30312	6.43488	6.63275	6.67697	6.36001	6.71229	6.68369	7.04046	7.6361	6.3869
213836_s_at	WIPI1	-1.14129	8.67805	0.0023812	0.0412784	7.80776	7.41154	7.88708	7.77109	9.68785	9.32608	9.10682	8.0034	7.98138	7.93847	9.09692	9.15164	8.42337	9.75792	9.2848	8.55411	8.80677	8.21368	8.49619	8.55812	9.9887	9.9496	7.93143	8.37383	9.44263
229190_at	LOC105374366	-1.14129	5.19861	0.000933422	0.0244505	4.56303	3.98835	3.92172	4.4866	5.85552	5.59825	5.85174	5.26716	4.63126	5.20932	4.77387	5.16106	4.14848	5.37999	5.04002	5.81882	5.00639	5.80557	4.2738	5.49577	5.2756	5.77695	6.35754	6.37293	5.90541
201954_at	ARPC1B	-1.14294	10.5029	0.00202171	0.0378736	9.8267	9.1861	9.39198	9.76643	10.1958	10.094	10.6156	10.7701	10.5128	9.56984	11.3156	10.039	9.82551	12.1241	11.4104	10.4286	11.5851	10.6676	11.2118	11.0719	11.0512	10.8064	9.60779	11.0211	10.4765
229752_at	IKZF4	-1.14621	7.60335	0.000238349	0.0112063	7.02526	5.86839	6.73808	6.9304	7.60986	7.89501	8.16553	8.66981	7.23515	7.23187	7.47081	6.84791	7.71877	7.80762	8.18123	7.36519	8.44744	7.74015	8.309	8.54368	7.78641	6.95704	7.92828	8.06553	7.54535
213181_s_at	MOCS1	-1.14878	5.97013	1.27e-05	0.00147463	5.02008	4.71717	4.73209	5.55129	6.65348	6.34941	6.02851	6.565	6.94407	6.26248	5.06434	6.51755	6.2058	6.15771	6.07844	6.00608	6.44137	5.88533	5.9223	6.06206	6.18898	5.54951	6.19611	5.82356	6.33051
228596_at	ARHGEF34P	-1.1492	6.11373	0.00202251	0.0378736	5.55698	4.9729	4.91215	5.15156	5.96011	6.65541	5.40328	6.02068	5.84636	5.85974	6.29784	6.6875	6.83703	7.46193	6.67394	5.33726	7.00584	5.96437	6.41026	6.11144	6.27266	4.99336	6.11144	7.73047	6.60875
205498_at	GHR	-1.15177	10.4773	0.00189003	0.0365111	10.1581	9.38269	8.95236	9.54616	10.5374	10.0519	10.6355	10.6635	11.2054	10.315	10.0182	9.9956	11.2843	12.3477	10.3576	9.7344	11.0502	10.6784	10.6667	11.0197	11.0933	10.8054	10.4984	11.44	9.49499
57540_at	RBKS	-1.15537	6.78767	0.00100513	0.0255845	5.94531	5.83668	5.72586	5.7608	7.79983	6.64138	6.97172	7.3177	5.43901	8.14094	6.39482	6.43826	6.91865	6.54793	7.1275	6.39819	7.06643	7.55815	7.04178	6.8581	7.25377	7.34832	6.50953	6.59744	8.05361
224826_at	GPCPD1	-1.15759	8.26159	8.36e-05	0.00562859	7.41871	7.69113	7.17694	6.87008	8.42513	8.45367	8.76724	8.61555	7.79241	8.33771	8.52721	8.21256	7.32782	9.35802	8.82392	8.09024	8.47657	7.98194	8.53945	8.1271	8.58584	9.32313	7.97179	8.79104	8.85458
226276_at	TMEM167A	-1.15822	10.1461	0.002093	0.03865	9.19269	9.2044	8.79483	9.50105	10.4499	10.5133	11.1614	10.8645	8.79017	9.89883	10.8274	10.0554	10.1792	10.7382	10.727	10.2423	9.9167	10.1179	10.3846	10.0518	10.9596	11.2223	8.56398	10.4523	10.8437
204140_at	TPST1	-1.15924	7.78615	1.91e-06	0.000397989	6.81691	7.06509	6.72025	6.64731	7.71569	8.08184	7.97435	8.33541	8.52812	7.75026	8.00094	8.19636	7.90331	8.391	8.15619	7.76581	7.78619	7.73428	7.102	7.90331	8.30509	8.28302	7.13604	8.07596	8.27897
210389_x_at	TUBD1	-1.16128	7.3353	0.000175656	0.00925605	6.27659	6.65516	6.45223	6.05531	6.89551	6.90976	7.87884	7.5149	7.69178	7.19865	7.41848	7.42353	7.12507	7.08762	7.73961	8.18856	7.16023	7.40794	6.88059	7.27334	7.62451	9.10039	8.18558	7.4809	7.75732
226179_at	SLC25A37	-1.16197	6.81915	0.000401365	0.0149618	6.08711	5.6661	6.16765	5.45151	6.63629	7.79932	6.32016	6.87361	6.89064	7.13581	7.30817	6.59264	7.16494	7.82748	6.50333	7.55735	7.13403	6.53112	7.86359	6.33123	7.00242	6.427	6.25389	8.07833	6.87506
223513_at	CENPJ	-1.16267	6.27915	0.00030104	0.0128589	5.31443	4.68173	5.95844	5.25541	6.48313	6.4343	5.5522	5.86188	5.96473	6.24511	7.69777	6.33572	6.76296	6.27665	6.47102	6.00949	6.09382	6.36478	6.35968	6.42923	6.45741	7.66797	7.16571	6.5284	6.60671
225579_at	PQLC3	-1.16974	9.05649	0.000903211	0.0239589	8.09415	7.45788	8.43288	8.31074	8.23872	9.24859	8.83932	9.22563	8.81051	9.18606	9.49437	8.6021	7.95794	8.69226	9.36649	9.2347	9.98003	9.74778	9.96375	9.94097	8.60731	10.1063	9.77535	9.82345	9.27495
216841_s_at	LOC100129518	-1.17258	7.08822	0.00104934	0.0262642	6.31457	5.98845	6.13674	5.97326	6.83303	7.1325	6.81427	7.40165	5.88427	7.37371	6.83254	7.17591	6.38538	8.95671	7.88707	7.493	7.17591	7.6598	7.91972	7.42361	7.88755	7.16455	6.59447	7.2281	7.56878
227109_at	CYP2R1	-1.17275	7.13182	8.03e-05	0.00546154	5.63486	5.91022	6.50763	6.53415	6.92356	7.28347	6.41494	6.73524	8.04563	7.06596	7.82594	6.51999	7.63995	7.06035	7.21814	8.10733	7.30727	7.22957	7.65694	7.16756	7.58933	7.71288	7.6604	7.70766	6.83663
222753_s_at	SPCS3	-1.18153	8.04087	0.000766349	0.021755	7.07514	6.62052	7.88605	6.61183	8.15287	8.61005	7.64637	7.98876	6.78094	7.28422	8.52446	8.3323	8.14806	8.9563	9.22562	8.76702	8.50399	8.27945	8.38986	8.24158	8.55317	8.40721	7.23091	8.46419	8.34078
227159_at	GHDC	-1.18164	7.53616	0.00148069	0.0318226	8.28302	5.60337	5.13684	7.15109	7.65042	7.8434	7.90634	8.00402	7.42099	7.67436	7.45067	8.45888	7.63143	7.82895	8.17235	7.86798	8.36162	7.7961	7.92507	7.69082	7.32876	7.36263	6.78402	7.56196	7.50884
205281_s_at	PIGA	-1.18222	5.30404	0.000601889	0.0189673	4.38874	3.93354	4.43323	4.48836	4.99562	4.44491	5.19446	4.6563	5.52206	4.95047	5.49375	5.16286	6.04073	6.64048	5.49118	6.29118	5.6542	5.3289	5.14087	5.60454	5.38838	6.43955	6.51903	4.91992	5.4777
1552302_at	TMEM106A	-1.18247	4.57271	0.00182377	0.0358042	4.04161	3.35682	3.70993	3.20938	3.89647	5.08629	4.58948	5.56254	6.1292	3.99377	4.58815	4.59161	3.83534	4.99201	5.32486	4.56618	6.04042	4.07191	4.43071	5.67851	4.85085	3.99194	4.63074	4.65597	4.49303
223696_at	ARSD	-1.19295	6.43732	0.000258216	0.0117162	5.61772	5.37544	5.35636	5.39145	5.94079	5.94079	6.52189	6.06645	6.77747	6.62432	6.51096	5.65614	6.46437	7.00162	6.87347	6.96824	7.28446	6.23225	6.79147	6.90676	6.10742	7.39112	8.11761	6.3982	6.61623
229679_at	C12orf76	-1.19678	7.03757	0.000122379	0.00735281	6.56214	5.27749	6.00408	6.28536	7.73345	7.485	7.53414	7.10825	6.0581	7.01287	7.23338	7.72631	7.60296	6.63066	7.29705	8.08148	7.37952	7.1522	7.22128	7.21382	7.55835	7.23496	6.51696	6.41813	7.6112
224791_at	ASAP1	-1.19884	9.42952	0.00219876	0.0397004	8.55955	8.40463	8.52289	8.20292	8.68062	10.1037	8.32308	9.08674	10.3979	10.0697	9.90816	9.02913	10.2507	11.0473	9.80175	10.3404	8.85824	8.52448	9.88925	9.14131	9.82773	9.99261	9.47019	10.1623	9.14288
244293_at	UQCRB	-1.19888	5.10622	0.00136066	0.0304819	4.04048	3.91709	4.19538	4.24368	5.04951	7.15448	5.04117	5.372	5.29926	6.446	4.37278	5.14553	5.98135	4.69825	4.47507	4.81798	4.97146	5.35317	5.77546	5.09911	5.85973	4.59918	4.96608	5.04175	5.73943
222532_at	SRPRB	-1.20197	7.39012	0.00233355	0.0408408	6.57934	6.66249	6.52636	5.7537	7.81968	8.03685	7.33024	8.08742	5.4843	7.72965	7.33096	7.16358	7.67048	7.93826	7.56185	7.42681	7.17867	7.76739	8.32969	7.68625	8.07067	8.13984	6.13382	7.75462	8.59018
204608_at	ASL	-1.2026	7.68337	3.07e-07	0.000105783	6.9708	6.65274	6.56594	6.50328	7.67208	7.67873	7.97926	8.16699	7.76754	8.1129	8.53793	8.09595	8.26688	7.85751	7.92779	8.03036	7.22047	7.82485	7.50178	7.07454	7.82485	7.89848	8.0896	7.69829	8.16473
203607_at	INPP5F	-1.20323	7.89623	0.00243972	0.0418426	6.91886	7.3835	6.32613	6.91359	8.23048	8.81457	7.55124	8.71741	7.00192	8.76065	8.03418	8.20916	6.59621	7.58902	8.27433	8.67587	7.87781	8.11699	8.43591	7.9977	9.40482	7.50365	7.76689	7.18583	9.11912
239675_at	LINC00900	-1.20493	4.94098	0.00221823	0.0398429	4.20597	3.69272	3.92788	3.88878	4.67665	5.86747	4.56649	5.45614	4.66314	5.75275	4.91223	5.04417	5.00353	6.26827	5.28446	3.53417	4.5978	4.793	4.71937	4.25721	5.31867	6.44922	4.79826	5.90898	5.93712
227007_at	TMCO4	-1.20608	6.23425	3.19e-05	0.00285497	4.6673	5.73159	4.79303	5.69267	6.73823	5.86906	5.97213	6.8394	6.08562	6.40282	5.84799	6.08307	7.09877	6.88069	6.23289	6.42472	6.59521	6.93067	5.6548	7.0075	6.60128	5.9217	6.52854	6.70656	6.55006
1552329_at	RBBP6	-1.20917	6.28639	0.00128376	0.0293168	5.41882	4.97508	5.4843	5.20454	5.82279	6.54851	5.86747	5.89842	6.70351	6.33692	6.91749	5.95028	6.42847	6.29298	6.85489	7.13709	6.00838	6.49703	5.94396	6.53708	6.24373	6.7772	8.90678	6.14388	6.2601
222262_s_at	ETNK1	-1.20927	6.11696	0.00120463	0.0282552	4.97254	5.39426	4.75491	5.28296	6.34713	6.46805	6.02264	6.56068	4.32828	5.3383	6.75215	6.28732	6.13654	6.75523	6.48514	6.08872	6.03923	7.05896	6.61723	6.45348	7.18271	6.6763	5.34975	6.45287	7.11856
220141_at	C11orf63	-1.21382	5.49501	0.000562353	0.0182256	4.56976	4.77101	4.00117	4.55968	5.47057	5.42205	5.17881	6.00104	5.31439	5.85684	5.78601	4.76076	4.92029	5.40109	6.32614	5.0149	6.02575	4.73448	6.42276	5.42041	6.23359	6.71304	6.65262	5.47057	6.34759
203710_at	ITPR1	-1.21493	9.40822	6.12e-05	0.00454327	8.52358	8.12141	8.28894	8.61681	9.46034	9.32845	10.5537	10.1594	9.26938	10.3111	9.74427	9.66266	9.19857	9.40686	10.3323	9.69426	10.1465	9.37013	8.46031	9.73167	9.676	8.89883	9.40121	9.2011	9.64779
223457_at	COPG2	-1.22138	6.4288	6.79e-06	0.00094532	5.15903	5.11703	5.86593	5.46937	6.88009	6.43557	6.72888	6.36556	6.06789	6.34341	6.20571	6.69905	7.06145	6.53825	6.3485	5.55233	6.74598	7.08241	6.78653	6.8555	7.30415	6.6582	7.28754	6.69782	6.46386
227017_at	ERICH1	-1.22282	7.50762	0.000853335	0.023212	6.91413	6.35341	6.51384	6.14041	7.58903	7.73288	6.73816	7.16192	7.80999	7.01699	8.64416	7.42152	6.91792	8.14875	7.70157	8.39902	7.08508	7.57062	7.69185	7.48914	7.69073	8.20102	9.55957	7.84808	7.35068
238478_at	BNC2	-1.22427	7.93504	0.00215588	0.039304	7.25977	6.25791	6.80267	7.30628	7.78275	8.34079	8.15746	9.10506	7.89696	8.12903	8.78645	8.38539	7.63133	6.94236	8.37091	7.6163	8.72167	8.80149	6.9797	8.7955	8.87364	7.0952	7.29304	7.80677	9.23767
205401_at	AGPS	-1.22682	6.64536	0.00206052	0.0383456	6.24481	4.31427	5.962	5.93826	6.8795	6.65474	6.71407	6.91831	5.45197	6.91584	6.31819	6.30201	6.49121	7.13869	6.67506	6.12008	5.87917	7.29728	7.55221	7.43739	7.85771	7.93621	6.59615	6.92705	7.61192
227133_at	FAM199X	-1.22778	6.83725	0.000686411	0.0205062	5.73899	5.89445	5.21565	6.37458	6.52392	6.43891	6.50843	6.83595	5.50024	7.70953	6.73105	6.6404	6.61229	7.85449	7.46439	7.44138	6.89574	7.09828	6.86146	7.00961	7.47532	8.42729	7.05946	7.48977	7.12966
244177_at	ING1	-1.22809	6.07356	0.00081415	0.022599	4.88771	4.257	5.9761	5.04704	5.97547	6.62792	6.03945	6.08263	4.94801	6.50077	6.76421	6.01166	6.24156	5.76051	6.14053	5.51116	6.13428	6.51507	7.18395	6.72536	5.65307	7.21499	7.3823	5.87567	6.38262
201719_s_at	EPB41L2	-1.23057	9.32775	0.000677989	0.0203606	8.15478	8.39783	8.03823	8.58545	8.62256	8.88681	10.042	9.65598	9.40604	9.4446	9.63831	10.2093	10.2564	9.29817	9.85863	10.5405	10.5654	9.15961	9.7534	9.77713	9.50474	8.82288	8.08387	8.84524	9.6459
227656_at	ERMARD	-1.23296	7.70574	1.2e-06	0.000287212	7.09655	6.37186	6.79425	6.41755	8.16733	8.14009	7.54488	8.04202	7.64793	7.51868	7.48857	8.37716	7.58979	7.51928	7.73691	7.73618	7.89985	8.43824	8.12052	8.22803	8.40392	8.42376	7.18103	7.79024	7.96889
37965_at	PARVB	-1.23755	6.47123	0.000216341	0.0106466	5.63936	5.70681	5.07952	5.30107	6.51268	6.83961	6.47438	7.1634	6.82243	7.38571	6.87167	5.5662	7.01351	7.22273	6.43804	6.77959	7.44821	6.2688	7.47903	5.89337	6.19959	5.51123	6.35193	7.07062	6.74132
219833_s_at	EFHC1	-1.2382	7.23118	9.55e-06	0.00120314	6.45682	5.97752	6.25204	6.07798	7.19437	7.40399	7.54509	6.84494	8.20296	6.99825	7.7349	7.29387	7.42215	6.80337	8.05455	8.61823	7.26341	7.26341	7.21905	7.0906	7.52338	7.26341	7.41564	7.12421	7.73523
225670_at	FAM173B	-1.23869	8.79542	4.41e-05	0.00359672	7.73018	7.44052	7.8857	7.96327	9.20761	9.1462	9.31162	9.7442	7.91915	8.90092	8.11935	9.12784	9.33982	9.66764	8.90092	8.95772	8.6466	9.06241	9.2892	8.31538	9.55168	8.87434	8.60218	9.61651	8.56441
203790_s_at	HRSP12	-1.2388	8.50752	0.000286983	0.0124827	7.40533	7.62244	7.37135	7.46858	8.81758	10.4977	8.04938	8.93827	7.76378	8.59576	8.14123	8.79355	9.18554	8.60513	8.91597	9.2213	8.04277	8.50947	8.96338	8.26364	9.34501	8.24761	8.34289	8.58662	8.9936
224976_at	NFIA	-1.24	9.35443	0.00342453	0.0499876	8.90893	7.87602	7.23801	9.22835	9.59022	8.89508	10.5319	10.0329	9.75948	8.6092	9.86209	9.67625	9.43408	8.17495	8.73761	10.005	10.1041	10.2192	8.45228	10.5081	9.97158	9.32013	8.7815	9.71333	10.2304
223677_at	ATG10	-1.24005	6.9208	0.000793237	0.0222869	6.13738	5.81734	5.69581	5.86611	7.43487	7.203	6.94166	7.57266	5.46857	6.6306	7.52833	7.05428	7.48936	8.08908	7.14892	6.58875	7.36709	6.85358	6.72758	6.72941	7.69909	8.53869	6.14002	7.07389	7.22392
229210_at	RNASEH2B	-1.24138	6.13373	0.000149262	0.00836156	4.38261	4.76578	5.93817	5.27729	6.69448	6.30358	6.14046	6.24754	6.37384	5.31547	6.75006	6.62474	5.23658	5.99361	6.63837	5.5547	6.29023	6.27195	6.12362	6.74299	6.7259	6.98102	7.08821	6.67255	6.20942
229025_s_at	IMMP1L	-1.24359	8.33141	0.000740209	0.0214132	7.29412	6.83667	7.14761	7.86877	8.91029	8.87321	8.67556	8.44183	8.40229	8.44393	9.5272	9.04193	7.0894	9.24536	8.51569	8.42593	8.458	8.00772	9.40066	7.58298	8.78422	9.34682	8.44722	7.62144	7.8963
35150_at	CD40	-1.24636	8.37577	0.000112315	0.00690236	7.31496	7.65803	7.19041	7.15192	8.33609	8.50831	8.23257	8.70933	7.97258	8.60412	7.79067	8.46584	8.02298	9.26341	8.24311	7.82401	8.8541	9.3838	8.69148	10.0208	8.62718	8.68531	8.56176	9.10177	8.17967
219079_at	CYB5R4	-1.25103	6.9385	4.1e-06	0.000670396	5.93239	5.63992	5.83531	6.14293	7.26764	6.59226	6.48019	6.48472	6.68097	6.83071	7.04324	7.21964	7.15828	7.39842	7.13435	7.29085	6.66087	7.51112	7.36051	7.39279	7.71922	7.68758	7.81789	6.65167	7.52913
240063_at	GUSBP5	-1.25582	4.5846	0.00274356	0.0444721	3.56069	3.45831	3.65181	3.44804	4.26233	4.4364	4.21306	4.77545	4.31507	5.33793	5.96009	4.34667	4.18646	6.8145	4.27233	4.36434	3.96447	4.4468	4.79193	4.02048	4.73127	6.33738	5.11937	4.65186	5.14798
201093_x_at	SDHA	-1.25604	10.1239	0.00121131	0.0283358	7.72611	9.80115	10.2859	8.46207	10.1482	10.1736	10.3678	10.3641	10.3758	11.053	10.1906	10.0136	10.5974	11.0155	10.142	10.6899	9.83492	10.4818	9.92725	10.8221	9.30601	9.8926	11.0318	11.1291	9.2647
208591_s_at	PDE3B	-1.26441	6.93862	0.000218523	0.0106614	5.64727	6.31676	5.98015	5.56189	7.09717	7.1285	7.15296	6.87877	6.29791	6.74829	7.25095	7.88824	8.09221	8.1657	7.13718	6.76793	6.61428	6.94136	7.59707	6.61649	7.55091	7.60619	5.82619	7.04958	7.5516
226504_at	FAM109B	-1.26575	6.64025	2.46e-06	0.000477471	5.88861	5.54258	5.0826	5.79429	6.78777	7.53654	7.15006	7.02178	6.18337	6.66809	7.46008	6.41744	7.01812	7.49691	6.78332	6.32107	6.97688	6.69107	6.72961	6.73555	6.35421	7.06084	6.25834	6.98359	7.06357
224279_s_at	CABYR	-1.26592	6.15861	0.000553455	0.0180765	5.09215	5.24805	5.07825	4.9625	6.9086	6.12466	6.06519	6.10306	5.57038	5.8328	7.06904	5.88344	5.72304	7.20622	5.30407	7.44777	6.42853	6.92776	5.95735	6.74607	7.1762	6.36861	6.84258	5.25796	6.64106
213373_s_at	CASP8	-1.26642	7.83798	0.000763647	0.0217008	6.26051	6.96383	7.43647	6.43595	7.44934	8.11655	6.91676	7.82647	7.27655	8.1217	8.83482	7.64499	8.36071	8.99065	8.33491	8.71804	7.81414	7.47884	8.75881	7.80764	7.85913	9.15043	7.63049	8.63744	7.12445
213116_at	NEK3	-1.26701	6.37021	6.03e-05	0.00449519	5.62096	5.43998	5.27246	4.89029	6.29424	6.31725	6.27449	6.8925	6.50118	6.46565	6.7044	5.87323	6.72061	7.10744	6.93054	4.92296	7.31946	6.45735	6.12421	6.88532	6.82474	6.72437	7.14111	6.74382	6.80676
214045_at	LIAS	-1.27052	6.58978	1.92e-05	0.00198812	5.06351	5.43511	6.09816	5.49339	6.33669	6.87879	6.22941	6.60333	6.21016	6.74112	6.16904	6.17806	7.34604	6.53209	6.52929	7.98074	6.56882	7.06567	6.87628	6.99983	7.09935	7.05162	7.32035	6.92732	7.01027
222290_at	OR2A20P	-1.27206	4.60815	5.41e-06	0.000806439	3.70232	3.60316	3.73243	3.12058	4.62336	4.76272	4.519	3.89088	5.21015	5.10836	4.7757	4.81734	4.95578	5.44084	4.9167	4.27043	5.65218	4.97797	4.62336	4.54473	4.44116	5.5747	4.78128	4.33773	4.82088
226264_at	SUSD1	-1.28208	5.61995	0.000566981	0.0183213	4.43104	4.2228	5.48719	4.03099	5.97052	5.66853	5.96014	5.20582	4.97335	6.91257	5.74447	5.74673	5.20302	6.70016	6.11736	4.32256	6.4764	5.84331	5.96285	5.80941	5.97841	6.66301	5.29345	6.11271	5.66192
222663_at	RIOK2	-1.28757	7.82405	0.000550062	0.0179872	6.66155	6.36501	7.38303	6.5604	7.97889	7.68607	8.1859	8.70058	6.50534	8.27405	7.69084	7.94804	9.58264	9.20393	7.67908	8.05687	8.03274	7.79854	7.58874	8.06594	8.2879	8.53564	7.55088	7.68458	7.59417
235471_at	VSTM4	-1.29246	7.53984	0.00125839	0.0289572	7.22416	6.01189	6.22897	6.35167	8.15553	8.25988	7.73373	7.81074	7.06728	8.89506	7.95159	6.86148	8.52823	8.09088	7.75518	7.75518	8.00733	7.47312	7.45064	7.99749	8.58149	6.76139	5.79609	7.75518	7.99187
202862_at	FAH	-1.29421	7.05268	0.00010341	0.00657434	6.11615	5.7936	5.6756	6.27686	7.44017	6.8641	6.12581	6.71893	7.75439	7.32503	6.54956	7.65292	8.20009	8.32734	7.13567	7.63309	6.96776	6.84818	7.59239	6.95651	7.82201	7.3366	6.64866	7.62135	6.93436
225362_at	FAM122B	-1.29589	5.95449	3.21e-05	0.00287204	5.12985	4.94946	4.6956	4.68886	5.64678	5.53421	5.48282	5.97632	6.02037	6.14879	6.2655	5.56832	5.35727	7.01574	6.26066	7.0313	5.8518	6.248	5.76481	6.51074	6.78176	6.97792	6.26258	6.48317	6.20959
1552632_a_at	ARSG	-1.29664	5.30882	0.00160533	0.0333351	3.78855	4.51594	4.98128	3.59279	5.73116	5.53525	5.52942	5.77235	4.10664	6.08655	4.69773	6.79502	6.79281	5.301	5.92491	5.43529	4.84663	5.77848	6.33029	4.72425	5.18625	5.31262	5.37939	4.5145	6.0613
241937_s_at	WDR4	-1.29798	6.87856	2.3e-05	0.00225632	5.99727	5.88273	5.22748	6.04554	6.94281	6.68774	6.75907	6.50891	5.97675	7.19865	7.04928	6.64544	6.99204	7.44131	7.00601	7.79392	7.13403	7.24705	7.84435	7.047	7.19208	6.91698	6.77971	8.10079	7.54711
1556180_at	LINC00847	-1.30045	6.9535	0.000648873	0.0199086	7.17503	4.95802	6.47264	4.83879	6.68022	6.69406	7.20122	7.1825	7.20331	7.29976	7.93957	6.53417	7.08395	7.57208	7.20339	7.55253	6.60492	7.13621	6.1416	7.13916	6.66708	8.09673	8.12299	7.30629	7.03128
236834_at	SCFD2	-1.30345	6.53861	0.00194439	0.037044	4.93678	5.13536	6.15432	5.54841	7.12571	7.05028	5.74126	6.37843	4.71867	6.76883	7.05772	6.86051	8.24681	7.50672	6.88334	7.44152	6.88104	6.31044	6.63829	6.01486	7.20146	6.7273	5.91836	7.03245	7.18638
225167_at	FRMD4A	-1.30577	7.67652	0.000420017	0.0153199	7.28503	6.25181	6.86867	5.91317	6.40465	8.57031	7.88906	8.2807	8.16366	7.45499	8.38115	8.81341	7.61049	7.76745	8.47494	8.37949	7.81586	7.39594	7.5158	7.89822	6.64963	8.40797	8.18787	8.08387	7.44886
226292_at	CAPN5	-1.30642	7.56519	0.00142894	0.0312559	6.4758	6.25661	6.36018	6.77859	7.92211	9.12434	8.37585	8.70499	6.23592	7.45868	7.92139	8.69225	7.70407	7.61664	9.33421	7.21303	7.71149	7.42265	7.06264	7.19672	7.92689	7.63231	7.25446	7.22452	7.52344
242273_at	LLPH	-1.31307	5.97471	0.00186561	0.0361839	4.89673	4.58644	5.33643	4.6673	5.44815	5.60166	5.59564	5.92564	6.23385	7.57305	5.63506	5.18836	6.67847	5.18456	5.66347	7.26967	5.90088	6.67272	5.17816	6.70363	6.21308	6.79747	7.64078	6.22405	6.55241
1563646_a_at	TMEM67	-1.31696	6.25044	0.000161275	0.00877382	4.56923	5.50091	5.48343	5.02317	6.37459	6.69102	5.71469	5.97925	5.23835	5.99988	6.28659	6.24918	6.93647	6.34984	6.06514	6.93028	6.01364	6.60098	7.60707	6.24476	7.47553	7.20413	6.43127	6.34357	6.94791
225258_at	FBLIM1	-1.3175	9.15764	0.00152059	0.0323744	8.35602	7.45285	7.3791	9.01578	9.19886	9.11809	9.15888	9.88587	8.53053	9.11321	9.30603	8.83983	10.0341	9.22598	9.71338	10.565	9.40447	8.50527	9.11321	10.2418	10.4626	8.6137	8.55994	10.5598	8.58662
200916_at	TAGLN2	-1.31841	8.85483	0.000110918	0.00685247	8.50527	8.26559	6.94781	7.27075	8.38543	9.46395	8.97446	8.87671	9.94849	8.59478	9.77734	8.85824	9.3465	9.47005	9.29174	9.79872	8.81771	8.46248	9.14508	8.5055	8.6763	9.82501	9.08891	8.62816	8.44563
209164_s_at	CYB561	-1.32444	7.07768	0.000209488	0.0104315	6.12425	6.48442	5.58809	5.66383	7.64826	8.56563	7.33628	7.17473	6.72317	8.5944	6.29479	7.30903	6.99625	7.42589	7.16272	8.27246	6.95947	6.99511	7.47534	6.63719	7.21959	6.81325	7.1509	6.74849	7.57838
227954_at	ITPRIPL2	-1.32503	7.39984	6.38e-06	0.000896379	6.3658	6.22224	6.02686	6.53236	7.37071	7.66007	7.3113	7.12607	7.70214	6.95663	7.6421	7.72781	6.71067	7.32059	7.76826	8.9513	7.45272	8.03556	7.98738	8.08617	7.88893	7.60564	7.33947	7.56755	7.63761
212056_at	GSE1	-1.32826	8.29001	3.71e-05	0.0031913	7.03324	6.48096	8.34225	6.84061	8.62945	8.42294	8.15737	8.27517	8.38202	9.07201	8.44545	8.8406	8.73186	9.34165	7.94979	8.49654	8.46596	8.03062	8.55425	7.54432	8.55206	8.92864	9.27421	8.15415	8.30399
205055_at	ITGAE	-1.33275	9.19214	4.44e-05	0.00361374	8.11611	7.59375	7.75502	8.82562	9.64929	9.82477	9.25324	9.61847	8.57741	9.70868	9.55865	9.41375	9.59061	8.78112	9.83905	8.73554	9.36689	8.69438	9.419	8.60765	10.1299	10.0654	8.85806	9.9419	9.87919
210115_at	RPL39L	-1.33674	5.81622	0.00231064	0.0407192	4.59619	4.57142	4.67306	4.93276	5.73359	5.73359	4.90129	4.75113	5.28725	5.77864	7.2901	5.54486	5.6288	7.91945	6.05041	6.61025	5.38053	5.78913	5.6209	6.38891	6.1737	6.75959	7.35196	6.18664	5.75128
222662_at	PPP1R3B	-1.3374	5.73139	0.00123056	0.0285937	4.94002	4.24807	4.01183	5.232	5.85174	5.58004	4.57235	4.86197	5.69038	6.5097	5.84774	5.39712	5.30187	5.75145	5.42808	7.40137	6.24436	6.75485	5.36192	6.52156	5.99495	6.01953	6.98573	6.89783	5.87837
226074_at	PPM1M	-1.33753	7.23815	1.36e-06	0.000307941	5.97373	5.89018	6.58486	6.00973	7.34353	7.62027	8.10234	7.36208	7.07901	7.34825	7.60558	8.10249	6.83374	7.64793	8.09521	7.34894	8.1841	7.13284	6.97472	7.44113	6.76565	7.30044	7.27845	7.6068	7.32184
214960_at	API5	-1.33934	6.0532	0.00134881	0.0302983	5.34326	4.52909	4.75407	5.08619	6.67147	6.51332	6.25514	6.57136	5.35479	5.54325	6.76628	6.11981	4.98656	6.6298	6.58075	4.77649	6.42408	6.87672	7.4371	6.70589	7.75084	5.80761	5.50011	6.17782	6.16826
206492_at	FHIT	-1.33985	6.46056	0.000158916	0.00872343	5.57152	5.03381	5.56282	5.17219	7.40972	7.01343	5.75128	6.17602	5.63151	7.08426	7.34657	6.53333	7.038	7.0322	6.51602	7.52596	5.92863	6.76938	5.79215	6.67785	7.06985	5.85526	7.30996	6.60436	7.10795
229511_at	SMARCE1	-1.34362	6.45334	9.21e-06	0.00117102	4.84371	5.27717	5.28834	5.88954	6.84948	6.53148	5.70312	7.05738	5.49525	6.95786	6.59567	6.72118	6.39603	6.60799	7.10964	6.05394	6.80286	6.95823	6.55087	6.50097	7.08326	6.85079	7.33254	6.78395	7.09209
209310_s_at	CASP4	-1.34373	7.96006	0.00124159	0.0287643	7.58056	7.19512	5.98197	6.56766	8.50768	7.51163	7.82762	8.56485	8.36332	7.46647	8.21903	6.68745	7.28638	9.05655	8.43423	7.12931	8.87212	8.78624	7.92769	9.52068	8.57571	8.46559	7.8362	8.73458	7.9028
225283_at	ARRDC4	-1.34718	7.11543	0.00257057	0.0431426	5.68971	5.41143	6.20902	6.62504	8.15595	7.35482	6.81378	7.58125	6.99721	8.15686	6.82884	8.05789	6.84457	6.00659	7.69942	7.02178	6.91932	7.11813	6.45014	7.18743	7.78063	9.30888	7.58125	5.95717	8.12865
222874_s_at	CLN8	-1.34743	6.67931	1.68e-05	0.00180771	5.52301	5.96554	5.48864	5.21265	6.78996	7.81816	6.54322	6.78996	6.16648	6.50891	7.43729	6.84374	6.08522	7.05561	6.38488	7.37372	6.06383	6.97534	7.50361	6.65437	7.03232	7.58882	7.31899	7.02506	6.8333
204305_at	MIPEP	-1.35231	7.61578	0.000250988	0.0115512	6.54848	5.64424	7.12479	6.60186	8.06054	8.19001	7.59429	8.10727	6.8855	8.36803	7.82436	7.97253	7.92824	7.24608	8.54505	6.53333	9.26093	7.77284	7.81896	8.20738	8.22186	7.73333	7.46123	7.07406	7.66934
209950_s_at	VILL	-1.35706	6.2421	8.9e-09	6.97e-06	5.21728	5.21571	5.09483	4.88087	6.36469	7.36756	6.24462	6.34746	6.16065	6.8734	6.26731	6.51774	6.56454	6.30139	6.23565	6.70208	6.61796	6.21266	6.74358	6.27752	6.40702	6.24131	6.16628	6.89726	6.13314
219258_at	TIPIN	-1.35833	6.01183	4.29e-05	0.00353946	5.14915	4.39171	5.43211	4.51036	6.25215	5.96457	5.17824	6.5388	5.94097	6.11745	5.37715	7.23538	6.13502	6.77574	5.98372	5.36182	6.08269	6.9704	6.23477	6.18956	6.50244	6.89985	6.17994	6.36818	6.52351
205008_s_at	CIB2	-1.36015	7.9932	0.0028863	0.0455884	6.89325	6.35089	6.99798	7.16058	9.24229	8.78207	7.6384	8.0238	7.80944	8.28333	8.80454	7.49417	7.94477	8.10395	8.41829	7.30957	7.58463	7.79485	10.6728	7.53986	9.26281	8.72215	7.13357	8.24352	7.61853
47069_at	PRR5	-1.36109	7.23738	7.89e-06	0.00106456	6.19887	5.37056	6.48789	6.31895	6.45277	7.85199	7.4637	8.04971	7.36806	7.78525	7.83907	7.44113	7.6079	7.5944	7.09427	7.59633	8.27711	7.12321	7.95263	7.40791	6.8919	6.90864	6.80808	7.61586	7.42837
208195_at	TTN	-1.36382	6.12323	0.000804497	0.0224532	4.80434	5.18817	4.95736	4.96061	6.24083	6.87306	6.7223	6.90346	6.3542	6.49743	6.23167	6.77825	5.46607	4.97895	6.55729	5.05845	7.50796	7.21833	5.63748	6.93209	6.47427	5.87135	5.17934	6.57762	7.10995
200783_s_at	STMN1	-1.36661	7.74215	0.00257882	0.0432506	7.20997	6.68133	6.34178	6.14369	7.96687	8.07833	6.76903	7.22931	6.73519	8.03553	8.6949	9.40124	6.78551	9.12176	7.5211	9.15274	7.7696	8.01978	7.66292	8.62985	8.7235	7.25095	8.52852	7.10897	7.99124
203657_s_at	CTSF	-1.37214	8.33586	7.72e-05	0.00531481	7.17252	7.11699	7.12394	7.31959	8.88666	8.9852	8.25269	9.13547	9.08958	8.9214	8.49134	8.41238	8.76567	7.74089	8.51286	9.02231	8.33445	9.21015	7.95173	8.83138	9.34099	6.95281	8.2605	7.79085	8.77414
223312_at	PRADC1	-1.3727	7.94111	5.22e-05	0.0040493	6.74693	6.68133	6.67813	7.04581	8.87978	8.26184	8.16841	8.50667	6.87511	8.30094	8.29299	8.83052	8.35807	7.90934	8.43835	7.10564	8.04529	7.89778	7.94281	7.62763	8.6904	9.03617	7.43072	8.03452	8.74267
232422_at	GGACT	-1.37528	5.07507	0.00027978	0.0123164	4.07816	4.34726	3.41003	3.84388	6.06069	5.7144	5.20532	5.2815	4.19622	5.33518	5.15418	5.59376	5.32253	5.20801	5.59175	3.67406	5.13581	5.67386	4.6913	5.86968	6.08606	5.69429	4.5535	4.83566	6.31952
229497_at	ANKDD1A	-1.37838	5.823	0.00334418	0.049417	5.04033	4.22905	4.54485	4.8464	5.91871	6.04602	5.94536	5.8012	7.76952	5.41873	6.82744	5.84684	4.69866	6.29992	7.16772	5.1071	8.19352	5.85064	5.71846	6.20238	5.96242	5.41989	5.89838	4.92892	5.8926
39817_s_at	DNPH1	-1.38975	7.71339	1.63e-05	0.00177084	6.62492	6.23837	6.61625	6.70444	8.27385	8.51719	7.65523	7.65949	7.20027	8.57586	7.86691	7.77491	7.94049	7.36979	7.97922	7.6365	7.64985	8.72797	8.65403	8.2141	7.70921	6.93866	8.78158	7.36068	8.16485
207895_at	NAALADL1	-1.39343	6.23487	7.17e-05	0.00502692	4.55567	6.06107	4.78446	4.85635	6.43219	6.16087	6.46767	6.04162	6.52213	6.80928	6.67366	6.15745	7.29332	6.45446	6.88744	4.81069	7.11965	6.46229	6.7592	6.47561	6.56593	5.56676	6.79882	6.35272	6.80234
210935_s_at	WDR1	-1.39739	8.31603	0.00203808	0.0380813	6.7897	7.61205	7.11156	7.05555	10.221	8.97092	8.33487	9.34626	6.83742	9.15334	7.9727	7.28386	8.45525	9.11073	8.18146	8.48385	7.25803	8.35193	9.05091	8.0196	9.71959	8.65644	9.08897	8.41731	8.41731
203633_at	CPT1A	-1.39996	8.5775	0.000238705	0.0112063	8.27183	6.95519	7.74986	6.62927	8.43267	7.81928	9.22285	9.87393	9.00084	8.75014	7.65208	8.48351	8.76472	8.36325	8.74056	7.94547	9.09175	9.12577	9.5594	9.51889	9.54893	8.17993	8.86394	9.08262	8.81082
226017_at	CMTM7	-1.40092	7.42	0.00038881	0.0146507	6.68072	6.46555	5.57658	6.25005	6.78071	7.23232	7.41672	7.72678	7.43939	7.54568	7.52	6.90071	8.26196	9.35787	7.86213	8.48998	6.99118	7.29089	8.32104	7.44376	7.42105	8.5162	6.50935	8.00496	7.4944
202903_at	LSM5	-1.40472	6.45333	1.84e-05	0.00194197	5.22364	4.74677	5.84541	5.27764	6.69874	6.53412	5.80919	6.31529	5.49582	6.81208	7.51743	6.77432	6.30157	7.43341	6.45215	6.73814	6.99768	6.32904	6.56952	6.39741	6.60985	7.57002	7.12825	6.90624	6.84958
203693_s_at	E2F3	-1.40974	7.64477	0.000908398	0.0240284	5.48334	6.18523	7.21492	6.95887	6.90365	7.86685	7.50706	8.26326	6.17085	8.27114	8.47671	8.67527	7.70853	8.72572	8.2893	8.1426	7.80414	7.46212	8.31779	8.19761	8.09317	8.02931	6.19969	8.19993	7.97226
217730_at	TMBIM1	-1.41071	10.0374	5.55e-05	0.00422404	8.87686	9.53424	7.12232	9.87607	10.4466	10.3108	10.8586	10.3277	10.6183	9.93185	9.46378	10.819	10.1027	10.1056	10.081	9.738	10.6079	10.4767	10.3567	10.3142	9.99668	9.79829	10.3496	10.4178	10.403
228933_at	NHS	-1.41875	6.39819	4.79e-05	0.00383668	5.20433	5.20748	5.40332	5.01061	6.01572	6.78564	6.98769	6.75795	7.53115	4.95411	7.46898	6.5716	6.51336	6.8692	6.24978	6.78845	6.2459	6.45336	6.70973	6.32154	6.92681	5.82975	7.36303	6.89653	6.88868
218183_at	CDIP1	-1.42052	8.07107	9.72e-05	0.00624178	8.18572	6.15339	6.22559	6.94665	8.96562	8.81357	8.34352	8.16634	7.5752	7.68939	7.61898	8.74073	8.05611	8.08324	8.39721	8.84968	8.90877	8.63348	8.53163	8.52097	8.47162	7.28944	7.58438	8.2495	8.776
213334_x_at	HAUS7	-1.42418	7.46487	1.93e-05	0.00199406	6.29123	5.9302	6.5479	6.3049	6.94407	7.75215	8.28597	7.44631	8.1174	7.01477	8.45807	7.85255	7.95184	7.96455	8.36647	8.6159	6.59463	7.37625	7.25622	7.16407	7.89663	7.78876	7.62033	7.17263	7.90795
242660_at	MALRD1	-1.42424	4.47365	0.00168635	0.0342756	3.44462	3.15784	3.0459	3.46078	4.0805	6.13175	5.08435	4.92512	4.59438	4.78132	4.15212	4.87353	2.99714	3.78463	4.43478	4.38582	5.11753	4.20854	3.42609	4.49063	5.58541	5.93619	4.58465	6.12655	5.03098
209392_at	ENPP2	-1.42436	10.2094	0.00236791	0.0411966	9.03178	10.7526	8.44227	7.82515	10.5587	11.3745	10.1286	10.0697	10.1092	11.3479	9.64763	9.52391	10.6896	10.4773	11.0429	10.3786	9.73962	10.7083	10.2505	10.8362	10.9831	10.8974	8.65293	11.6351	10.1322
230404_at	C5orf63	-1.42561	5.00592	0.000347654	0.0138744	3.8341	3.71406	3.7906	3.8949	4.9127	5.29301	5.9451	5.91759	5.59968	5.00581	4.42448	4.98136	4.58608	4.4063	5.48799	4.07908	4.56313	5.55511	5.56581	5.23192	4.9708	7.00524	4.68459	5.42391	6.27475
228809_at	CXorf40A	-1.42966	6.83476	0.00125216	0.028899	5.64727	5.3077	5.22685	6.35358	7.40977	6.61406	6.88952	6.79715	6.74644	6.62062	6.80994	6.90365	6.2242	6.31296	6.54745	7.45767	6.95019	7.16579	6.88028	7.13504	7.32711	6.82125	7.03088	10.0623	7.62742
225303_at	KIRREL	-1.42994	7.3762	1.14e-05	0.00138152	6.34862	6.14071	5.79532	6.41555	7.33667	7.40754	7.83154	7.49785	7.16538	6.91216	8.22407	7.14239	6.91474	7.92291	7.86043	7.24033	8.62241	7.74484	7.94587	7.94194	8.12497	8.24136	7.62776	7.48236	6.51726
225730_s_at	THUMPD3	-1.43833	7.86447	0.00068017	0.020366	7.65089	7.93794	4.12034	6.91592	7.92432	8.35632	7.62481	7.98992	7.21123	8.05502	8.1242	7.96707	7.72168	8.15881	8.37391	8.13056	8.01439	8.28881	8.7177	8.16246	8.58393	8.38412	7.7884	8.10142	8.30756
221816_s_at	PHF11	-1.44008	9.46073	0.000824589	0.0228044	8.52534	6.44461	9.6173	8.41701	9.70324	9.91593	9.52695	10.3707	10.0275	9.42561	9.23995	9.58408	9.30641	9.22828	10.0085	7.90205	9.91346	10.0572	9.31406	10.5158	10.4415	10.0462	10.1359	9.39387	9.45671
225557_at	CSRNP1	-1.44661	7.91369	0.000536618	0.0176795	7.28088	6.60853	6.93918	5.96557	8.64408	7.8865	7.38849	7.56656	9.08804	7.24831	8.41736	8.72578	8.24912	8.64508	8.17848	7.90609	8.13782	8.14105	8.21715	7.92721	7.96633	7.29541	10.3242	7.30431	7.7907
232024_at	GIMAP2	-1.44745	7.97047	0.000153587	0.00851659	7.18625	6.2276	7.69312	5.91148	7.93607	8.14716	7.7026	8.88891	6.93916	8.57549	8.72844	7.25305	7.45947	8.92186	8.78386	7.83999	8.10005	8.38781	8.92852	9.0004	8.22306	8.40927	7.85995	8.09389	8.06427
1554053_at	SPTLC1	-1.44972	5.96064	0.000129723	0.00765076	4.28733	4.0813	5.3631	5.23978	6.0468	6.45029	5.88203	6.08093	4.66924	6.08093	5.70219	6.5745	6.06996	6.01213	5.02198	6.35008	6.50834	6.49687	6.49229	6.17872	5.88037	6.953	6.27684	7.23112	7.08598
235260_s_at	PACRGL	-1.44983	7.0621	1.18e-05	0.00141239	5.58767	5.93734	6.34034	5.51164	7.35798	7.78558	6.6822	6.36432	6.48054	6.9107	7.17502	6.80234	7.21965	7.18468	6.81789	7.11838	6.89138	7.91203	7.54664	7.64102	7.74042	8.13248	7.91547	7.51253	7.98434
225799_at	LINC00152	-1.451	7.43053	0.000862807	0.0233419	6.16139	6.46111	6.27921	5.94503	7.54254	7.61899	6.21478	7.29665	7.35959	6.59906	7.931	7.01209	8.35762	7.87235	8.45143	8.63805	7.05186	7.58867	8.99188	7.42861	7.94396	8.23847	6.56273	9.04189	7.17413
1568763_s_at	LOC728613	-1.45123	8.25183	3.22e-05	0.00288026	6.81597	6.43569	7.74639	7.13313	8.55125	8.42962	7.89022	8.18739	8.51505	8.78665	9.19365	7.01604	8.29114	8.51792	8.46027	9.47225	8.01912	8.77932	8.94276	7.94125	8.37302	9.34322	8.46264	8.31635	8.67544
224461_s_at	AIFM2	-1.46302	6.58333	0.000409906	0.0151181	5.0818	5.41911	5.41376	5.50291	7.57448	7.24569	7.1451	7.54518	7.93572	7.43061	5.67524	5.95843	5.96586	7.3587	6.0643	5.88316	6.70003	7.08532	6.9188	6.58873	7.51453	6.62354	5.75401	6.36867	7.82958
216733_s_at	GATM	-1.4654	6.98129	0.00271335	0.0442344	6.23992	5.82189	5.71922	5.22036	6.81312	6.07706	7.47466	7.45252	6.33812	7.18986	6.48707	6.72628	6.86608	7.65029	6.28301	6.37706	7.83115	8.9492	6.45491	9.46489	7.51974	6.8145	8.02961	6.83533	7.8963
211067_s_at	GAS7	-1.47103	6.84076	0.00216387	0.0393578	5.13647	6.15837	5.58103	5.5445	7.42202	7.43763	5.88387	7.59441	5.69507	7.49697	7.06181	5.55349	5.63631	7.56284	7.14014	6.97512	7.44042	7.38671	7.56816	7.39614	7.48674	8.52684	7.52	8.14125	5.67265
205100_at	GFPT2	-1.47337	6.39443	0.000512461	0.0172392	5.48725	4.6278	5.33782	5.17432	6.46337	6.19191	6.51158	6.92121	7.91101	5.42916	7.63644	6.48439	4.93492	6.70831	6.43503	7.72043	7.06564	6.93241	6.34558	6.69672	6.56039	7.27752	5.90159	5.84939	7.25649
217897_at	FXYD6	-1.47394	12.009	0.000691235	0.0205398	10.9282	10.5378	11.0772	10.5406	12.8156	12.8209	13.0274	13.0205	10.7932	12.5358	11.8713	13.1117	10.4544	11.9436	12.9195	11.8099	13.2074	12.2289	11.9623	12.4325	12.3643	11.0845	12.5675	11.6874	12.4837
201590_x_at	ANXA2	-1.47483	10.72	0.00261441	0.04352	10.1958	9.71793	9.04823	8.96251	9.59031	10.269	12.0132	11.708	11.698	11.0544	10.9372	11.0463	9.65933	11.7121	11.1451	10.0618	10.8084	9.91938	12.4582	9.94627	11.9874	11.3407	11.9665	10.0905	10.6627
202017_at	EPHX1	-1.47701	10.2542	2.02e-05	0.00205691	8.95391	9.30083	8.6904	9.10906	10.6545	10.4687	10.5725	11.0053	10.7214	10.721	10.6067	10.1043	11.3175	11.6919	10.9096	10.9082	11.1152	9.97888	9.87257	10.1862	9.53535	9.69255	10.3337	9.92219	9.98354
201319_at	MYL12A	-1.47909	9.91952	1.37e-06	0.000308613	8.95936	8.8296	8.21505	8.70431	9.88773	10.0306	9.96376	9.93462	10.8426	10.3528	10.919	9.62001	8.78844	10.2497	10.0551	10.0245	10.299	9.93029	10.2586	9.97231	10.1898	10.6093	10.7383	10.2541	10.3591
227056_at	KIAA0141	-1.47976	7.61671	0.000317833	0.0132229	6.33505	6.00744	6.64847	6.5039	8.45455	8.26506	8.40617	7.80076	6.21806	7.69173	8.73349	8.04399	8.26362	8.25834	8.239	6.18912	7.44793	7.79647	8.41961	7.80306	7.82282	8.90381	7.16558	7.15492	7.8449
238844_s_at	NPHP1	-1.48083	5.69759	0.000107553	0.00670519	4.35522	4.17264	4.87204	4.41484	6.67023	6.6151	5.46782	5.53605	4.42925	6.45116	6.08048	5.67146	5.69863	6.36516	5.78673	5.41852	5.31927	6.01717	6.62148	5.3691	6.61646	6.3575	6.50716	4.92077	6.70539
1553928_at	ELMOD2	-1.48204	6.83065	6.23e-05	0.00459452	5.74911	6.08991	5.11124	5.39267	7.21656	8.03973	6.80794	7.09605	5.38412	7.19555	7.45116	6.89315	5.98636	7.00945	7.24711	7.38125	6.4682	7.53611	7.26701	6.91421	7.60598	7.65538	6.52183	7.08577	7.66036
224469_s_at	INF2	-1.48714	6.60438	0.00103712	0.026083	5.44313	5.65385	4.63665	5.68713	6.01146	6.59457	7.63501	6.46935	5.40622	6.4922	7.98601	6.27263	7.37524	7.58892	6.77825	7.75838	6.49589	7.14412	6.81929	6.21673	6.5391	6.92497	5.42953	8.47444	7.2765
212552_at	HPCAL1	-1.4876	9.11727	0.00213742	0.0391109	7.96676	7.97868	8.06651	7.45879	8.80363	8.52154	9.72934	9.4212	9.75545	8.61266	10.7915	8.68347	8.7282	10.14	9.66502	10.9132	8.78724	8.63697	8.84549	9.29272	8.69007	10.8878	8.37619	10.7206	8.4587
227966_s_at	CCDC74A	-1.49021	5.99307	0.00140272	0.0309507	4.56303	4.33228	5.04602	5.02385	7.45967	8.0625	5.57655	6.29031	5.20904	6.73786	6.17039	6.41744	5.20259	6.60425	6.5225	5.53823	5.86103	5.72521	6.48741	5.77961	6.78845	5.09932	7.62345	5.14125	6.56456
236234_at	PDE1A	-1.49053	9.22015	0.00298164	0.0464052	8.00395	7.54801	7.97949	8.34098	9.60296	8.91262	9.5027	9.94136	7.49472	7.96064	9.29307	10.4626	9.61165	10.395	10.2855	8.85351	9.59207	9.06349	9.53195	9.57104	10.1903	11.0065	7.58039	10.0477	9.7316
201692_at	SIGMAR1	-1.49438	8.49393	0.000385161	0.0145836	8.65637	5.67707	7.76484	6.85632	9.96642	9.39697	8.9502	9.14393	7.89809	8.2557	8.23776	9.27987	7.78584	8.39753	9.13314	9.01257	9.33486	8.35241	8.06635	8.87794	8.89734	8.37425	8.44246	8.79926	8.79077
202990_at	PYGL	-1.49946	6.59408	0.002462	0.042	5.17923	5.33913	5.34199	5.47779	5.35895	5.72525	6.99132	7.90259	7.69197	6.40426	6.29836	5.50881	7.67288	8.10432	6.54337	8.81575	6.47561	6.34847	7.41973	7.33081	6.64201	5.68019	7.11908	6.98207	6.49812
226826_at	LSM11	-1.50702	7.38941	3.62e-06	0.000633433	6.02372	5.30319	7.08279	6.08439	7.6064	7.64402	7.92453	7.81705	7.07905	6.73935	7.52832	6.98732	7.95794	8.1055	8.05626	7.08747	7.89228	7.62044	7.45222	7.52351	7.7233	8.65016	7.83884	7.41367	7.59364
223377_x_at	CISH	-1.50775	9.39287	0.00137338	0.030584	8.0908	8.84548	7.88873	7.68041	10.5697	8.91264	9.91526	10.7133	8.70544	9.47655	8.49678	9.25309	8.91492	9.96088	9.87349	8.70929	10.5993	9.79373	10.6886	10.7933	10.3071	8.74271	8.35955	10.4498	9.08072
201487_at	CTSC	-1.5278	10.7608	0.00315592	0.0478508	9.13956	9.62379	10.3453	8.80105	10.5953	10.3531	9.52364	11.7782	10.1063	11.5788	9.81258	10.2573	10.9337	12.2827	10.4784	10.3773	11.3998	11.1787	12.4429	12.0891	11.4866	11.442	10.8851	12.4897	9.6181
204159_at	CDKN2C	-1.52834	9.37914	0.00149977	0.0320688	8.01192	7.84027	8.25869	8.27046	9.05819	8.78787	9.74027	9.22873	10.6579	8.04366	10.6907	9.2752	10.8883	10.5207	8.95817	11.3691	9.85203	9.01637	9.98948	8.63018	9.15206	10.3319	9.22873	8.78634	9.89117
219542_at	NEK11	-1.52928	6.50346	3.11e-07	0.000105783	6.42772	4.97898	4.50267	4.96609	6.76838	7.01805	6.93666	6.6114	6.47415	7.16103	6.64748	6.95816	6.63497	6.14331	7.01826	6.42026	6.71449	7.10476	6.23098	6.67185	6.71537	6.61306	7.11613	6.48188	7.27031
214440_at	NAT1	-1.53447	7.74595	1.11e-05	0.00135363	6.29936	6.40697	6.77532	6.34633	7.61147	8.49468	7.77033	8.16296	6.0802	8.11159	8.70142	7.8241	7.96498	8.39569	7.85928	8.14224	7.5114	7.70206	7.85332	8.06829	8.41542	8.44375	7.78009	8.79573	8.13179
227626_at	PAQR8	-1.53991	7.26942	0.00195533	0.0371344	6.04167	5.56635	5.49543	6.80012	7.68796	7.64079	7.57725	7.63135	5.83509	9.45427	7.25322	8.50252	6.87826	8.10969	8.68688	6.41574	7.7805	7.49783	6.66854	8.24605	8.38394	6.46317	7.52142	6.56456	7.0329
220643_s_at	FAIM	-1.54557	6.63895	0.000402076	0.0149649	5.93511	7.13958	3.59345	4.69452	6.69828	6.8268	7.22684	7.43899	6.03059	7.66328	6.31072	6.97595	7.55772	7.0405	6.77533	5.81737	6.62254	6.81511	7.35967	6.75449	7.22617	6.73136	6.75233	6.47561	7.51132
226507_at	PAK1	-1.54685	7.99859	9.71e-06	0.00122006	6.78921	6.25394	6.01067	7.74313	7.85153	7.82472	8.57292	8.54486	8.2758	7.97312	8.55325	7.22277	8.45811	9.01751	8.3916	7.24736	8.88669	8.01774	8.61469	8.80514	8.2362	8.56504	7.91223	8.30923	7.88727
219947_at	CLEC4A	-1.54715	5.43076	0.000427492	0.0154994	4.34194	4.21645	4.17457	3.79165	4.91102	5.47297	5.17129	6.02692	4.90218	5.19158	5.10144	5.22832	4.47351	6.04737	6.43866	4.7558	5.83367	6.50934	5.49209	6.64754	5.81535	7.7627	5.34468	6.07125	6.04667
1553133_at	C9orf72	-1.55407	5.69	0.000480757	0.0165734	4.11241	4.08557	5.04602	4.29431	5.63005	5.44566	5.80602	5.4962	4.04904	5.20573	6.93899	5.61815	4.56256	6.09502	6.09502	6.33012	5.92863	6.78914	5.38167	6.61934	6.68983	6.78245	6.11527	6.98627	6.14646
219681_s_at	RAB11FIP1	-1.56063	5.46087	0.000645847	0.0198444	4.27117	3.93602	4.20313	4.18944	5.30441	5.07932	4.55186	4.82361	6.0132	5.50239	6.67546	4.23009	5.08689	5.67381	6.28917	7.01164	6.50008	6.18552	6.36054	6.71749	5.20091	4.45475	6.52827	5.91254	5.81991
228234_at	TICAM2	-1.56177	7.88539	0.000143419	0.00810906	7.10697	6.42458	6.24145	6.52101	8.48525	8.7268	8.22826	8.7671	6.39859	7.88782	7.53094	8.44529	8.50056	8.58776	8.45589	8.06452	8.60422	8.17379	7.70371	8.33277	8.27745	9.31972	6.47539	7.79444	8.08037
204949_at	ICAM3	-1.56781	6.94354	7.19e-05	0.00503658	6.58919	5.41703	5.2447	5.25541	6.77618	6.90766	6.7366	6.98018	6.89259	6.58669	7.42938	6.57184	7.49658	8.10646	8.21706	8.03467	7.02478	7.01282	6.74647	7.30102	6.88053	8.70101	6.24118	7.43803	7.00052
204807_at	TMEM5	-1.57404	6.78895	8.81e-05	0.00583462	5.40663	5.53223	6.06262	4.86553	6.70933	6.70068	6.18953	6.86658	5.46934	7.83948	7.64654	7.2145	7.85151	8.23326	7.24766	8.10217	6.64251	6.87706	7.1088	6.53554	6.86658	7.21801	6.41367	6.97037	7.15354
205071_x_at	XRCC4	-1.57649	6.69201	2.76e-05	0.00257951	5.46826	5.21576	5.52286	5.26415	6.5494	6.61814	7.04799	7.0316	5.46938	6.5409	7.92353	6.03343	6.96244	7.486	6.89184	7.26732	6.36524	6.95516	6.8286	6.79442	7.34602	8.47542	7.05223	7.11053	7.07971
212875_s_at	C2CD2	-1.58221	8.78883	4.25e-05	0.00352969	6.95655	8.27757	6.34895	8.25603	8.33201	9.06493	9.02626	9.47038	9.31288	8.5407	8.41339	9.66795	8.07404	10.0619	9.53505	9.82828	8.74026	8.53028	9.62798	8.60721	9.27528	8.9851	8.97969	8.89937	8.90864
235252_at	KSR1	-1.58629	7.95624	9.47e-07	0.000244162	7.16094	6.8031	6.31851	6.21247	8.34599	8.60314	7.75069	7.86481	7.57168	8.70517	7.46397	8.22189	7.74634	8.65389	8.00412	8.65817	8.26571	8.30667	8.10058	8.10654	7.82581	8.66008	8.82805	9.12914	7.59855
204800_s_at	DHRS12	-1.58639	7.08215	0.000256215	0.0116725	5.8926	5.52098	6.45691	5.12786	8.27638	7.70299	7.23538	7.46984	6.4553	7.0545	6.79609	7.43473	7.1516	6.45144	7.19001	5.25276	7.23481	8.50089	7.68648	7.75723	7.98085	7.92506	7.59825	6.89474	8.00616
220565_at	CCR10	-1.58727	6.35049	0.00241349	0.0416052	5.33306	4.94097	4.72184	5.07289	7.23223	6.20902	6.39132	6.8299	6.71358	5.02629	7.96743	6.28857	5.22402	7.85327	4.49987	8.36389	6.92879	7.04096	6.62554	7.02782	5.89233	7.53344	6.40394	6.23176	6.40955
210538_s_at	BIRC3	-1.58854	6.11296	0.00325462	0.0486723	5.41584	4.41804	4.63648	4.64396	6.62921	7.05678	5.93256	7.96022	6.54157	6.92219	5.23273	5.42702	3.66981	7.39338	7.40598	5.67763	7.09739	6.41229	6.5188	7.48936	6.79131	5.26469	6.24773	6.21728	5.82164
227388_at	TUSC1	-1.59608	8.9962	0.000112289	0.00690236	7.53898	6.05166	8.21574	8.81561	9.70847	9.59518	9.22818	8.902	7.87604	9.54916	9.15602	9.48892	8.55582	8.94755	9.47906	9.19395	9.43329	9.2558	8.86273	9.46672	9.20037	9.95127	10.5686	8.85565	9.00832
228272_at	DNLZ	-1.60062	7.828	0.000343956	0.013757	6.54222	6.51468	6.32639	6.55063	8.84932	8.97776	8.28653	8.23367	5.61831	9.14577	7.13935	8.15686	7.97759	7.79913	7.32412	7.97862	7.69742	8.66933	8.55981	7.66522	8.3569	7.84389	8.68283	8.9009	7.90272
210191_s_at	PHTF1	-1.60084	6.26323	0.000449325	0.0158496	4.63057	5.57799	4.88349	4.58205	7.19557	6.26692	6.37458	6.75873	5.05428	6.40535	7.28154	6.65313	5.99789	7.15169	6.51052	5.55484	6.53043	6.04798	6.4012	6.39717	8.51666	7.0147	5.06259	6.33361	7.39725
201841_s_at	HSPB1	-1.60368	11.2011	0.000689931	0.0205255	10.4019	10.3147	7.80331	10.896	11.2351	11.5079	12.2067	11.2142	11.6725	12.0939	10.4086	11.0731	11.6765	12.1741	11.8005	10.8572	12.0145	11.0144	11.872	11.0212	11.1155	10.5061	13.0568	10.72	11.3703
223407_at	ENKD1	-1.6044	6.73312	2.53e-05	0.00242224	5.94426	5.21991	5.78893	4.5886	7.59661	7.75101	6.87586	6.38767	6.49417	7.31814	7.24997	7.24021	6.73482	7.49959	7.18512	8.27345	7.01492	6.50843	6.79269	6.49966	6.53497	7.08547	7.36159	5.52417	6.85785
204244_s_at	DBF4	-1.60949	6.55948	0.000326931	0.0134297	5.33701	4.67063	6.01268	4.80972	6.19257	6.07786	6.11777	5.91078	6.3103	6.40453	8.24833	6.35697	7.25892	8.73437	7.39815	7.4357	6.55536	6.38045	6.75658	6.43807	6.95906	7.84589	6.34102	6.68133	6.75305
223360_at	SPATC1L	-1.61414	7.22408	0.000640346	0.0197356	6.37484	6.676	4.99813	5.42382	8.55942	8.44049	7.56334	6.89185	6.8106	7.14079	8.15626	8.28357	6.44601	8.2931	6.9295	5.49672	7.59257	7.66994	6.94135	6.77725	8.26211	7.23682	7.45713	8.09686	8.08345
213556_at	PINLYP	-1.61728	6.64057	1.69e-05	0.0018122	5.50305	5.20974	5.40504	5.01039	6.96323	7.23769	5.87037	7.06353	6.91318	7.22657	7.43244	7.02927	6.20444	7.32069	6.93972	4.87796	7.10664	6.94172	6.74123	7.5869	6.69183	6.94834	7.41154	6.95276	7.42593
225841_at	HENMT1	-1.61785	6.51352	4.88e-05	0.00387994	5.11822	5.15066	5.03052	5.31868	7.40317	6.32252	6.27921	7.34208	7.02034	5.98228	5.87763	6.48998	7.40553	7.25384	6.3445	7.48682	6.52689	7.23618	5.91625	7.48648	7.53849	5.2859	6.84016	6.66033	7.52127
218773_s_at	MSRB2	-1.6215	10.1643	0.000308419	0.0130118	9.54561	9.65905	8.79521	7.20892	10.6765	10.2153	10.876	10.6131	10.214	9.32244	10.4437	10.7178	11.5959	8.65775	10.8939	10.3362	11.0941	10.7525	9.57035	10.7363	10.5928	10.6136	11.0087	9.93165	10.035
214995_s_at	APOBEC3F	-1.62555	6.39625	0.00273296	0.0444505	5.16661	5.18648	5.42574	4.34429	5.71156	6.0011	6.04514	7.1543	5.33775	7.31248	5.85532	4.7311	5.96287	6.29992	6.23162	7.07165	6.48345	8.08134	7.50551	8.55955	6.21618	7.41339	7.90355	7.6053	6.29992
225702_at	C8orf76	-1.63447	6.41602	8.6e-06	0.00112254	5.0162	4.59676	5.1206	5.43867	6.21914	7.53098	5.75573	6.31529	6.26888	6.08065	7.40237	6.29634	6.91797	7.46713	6.72537	7.28629	6.2236	6.04028	7.55495	6.47726	7.01027	7.00537	5.96003	7.25095	6.43932
204908_s_at	BCL3	-1.64379	7.16702	7.16e-05	0.00502692	6.09054	6.17324	5.36583	5.51533	8.50173	7.754	7.87205	7.80419	7.68628	6.65799	7.23615	6.68575	6.91401	8.43948	8.19167	7.31388	7.32658	7.06441	5.88679	8.05783	7.14511	6.89039	8.42271	6.80286	7.37673
225978_at	RIMKLB	-1.64812	7.13713	0.000112744	0.0069106	5.62769	5.6661	6.44224	5.2748	6.95452	7.53974	7.00661	7.06539	5.56725	7.63828	7.13134	7.9067	8.08346	8.39438	7.56532	5.96304	7.60676	7.24949	8.18623	7.61077	6.69335	7.88127	7.85008	8.14819	7.37519
205128_x_at	PTGS1	-1.6541	6.71219	0.00265146	0.0438441	5.92871	5.08899	5.14665	5.12662	5.36136	6.20902	8.59234	9.33439	7.21322	5.83565	6.77486	8.29179	6.76742	6.44867	7.42415	6.32508	6.5453	6.63846	8.27193	7.49443	7.13085	5.75786	6.46866	6.36679	7.26157
219888_at	SPAG4	-1.65479	6.18736	0.00336765	0.0495762	5.36717	4.29886	4.45981	5.06349	5.40149	6.60506	4.92693	5.3229	5.06769	6.063	7.61745	5.79287	6.44692	7.27553	6.76317	9.38746	6.18916	6.6538	7.21389	6.11529	7.15199	7.17771	5.51657	6.73944	6.06635
222482_at	SSBP3	-1.66957	7.32056	0.000118289	0.00716216	6.17948	5.49493	6.48324	5.51481	7.65201	6.31103	8.5789	7.65123	8.13211	6.37162	7.65548	7.78741	8.77572	7.77294	7.77276	8.78797	8.12037	7.50475	6.19326	7.23793	7.39939	7.21961	7.98806	7.06715	7.36174
221135_s_at	ASTE1	-1.67128	6.79906	1.65e-06	0.000363282	7.12832	4.75373	4.25511	5.44355	6.83061	6.65871	7.01174	6.76908	7.2665	7.14272	7.01174	6.78676	6.9884	7.34466	7.26459	6.79407	7.47909	7.1065	6.89838	7.22529	6.805	7.46387	7.13873	7.36832	7.04092
336_at	TBXA2R	-1.67741	7.29637	0.0017029	0.0343733	6.39949	5.58111	5.70888	5.85989	6.49283	7.94709	8.1623	7.62896	6.82245	6.16513	9.4664	6.8416	8.04888	8.42303	8.49369	7.59757	8.63251	7.50575	8.23393	7.24164	7.02141	8.1966	5.3025	6.70709	7.92856
225355_at	NEURL1B	-1.68359	8.90435	0.00096393	0.0249069	7.99902	7.82533	6.93762	7.19857	9.03765	9.37403	9.98152	10.372	9.1482	11.5623	8.87239	9.27232	8.55145	9.98466	8.2581	9.07602	9.17828	7.61567	8.85812	8.61198	8.01876	8.74148	10.0637	8.32636	9.74335
1553118_at	THEM4	-1.68662	6.40437	7.76e-06	0.00105032	5.23752	5.49449	4.14535	5.07306	6.53278	7.16291	5.64978	7.15192	6.63928	6.62929	6.56137	6.93545	7.40407	6.12493	6.79123	5.52435	6.13955	6.25665	6.43555	7.10134	7.38147	6.26397	7.21057	6.61855	7.64371
209108_at	TSPAN6	-1.6887	9.31017	0.0011247	0.0271687	5.16751	8.79841	9.1146	8.48611	9.71782	9.63973	9.70979	9.58456	9.37019	8.54532	10.4977	10.9367	9.91549	8.60707	9.13631	10.5748	9.11602	9.737	9.10675	9.5078	9.12413	9.39194	9.38908	9.30756	10.2717
238480_at	TTC39C	-1.68892	6.13104	0.0028914	0.0456153	4.77066	4.83778	5.33634	3.90462	6.75912	6.73375	6.08362	7.3484	5.32741	5.07529	7.63001	4.62783	8.13014	6.68709	7.26607	6.58115	5.86732	6.09844	6.3232	5.84983	8.05779	6.81791	4.32473	6.19776	6.63973
203658_at	SLC25A20	-1.68939	6.8166	2.64e-06	0.00049901	5.52127	5.38637	4.91626	5.76617	6.96712	6.95668	7.14885	7.72541	6.62277	7.03232	5.88888	7.00033	6.50454	7.04007	7.20706	5.77933	7.14861	7.2988	7.51155	7.33331	7.95817	7.84918	7.06116	7.24195	7.54891
218981_at	SDHAF3	-1.69541	7.1395	0.000719164	0.0210943	3.51368	7.09033	6.85477	5.40262	7.62354	7.83853	7.2408	7.59399	5.24591	8.24559	7.62025	7.7365	7.6084	7.96344	7.18263	6.9222	7.01338	7.31598	7.53758	6.62716	7.42843	8.09923	7.65194	7.38523	7.74533
230351_at	FGF14-AS2	-1.70307	5.6839	0.00260924	0.043494	4.80436	4.05549	3.92184	4.23158	6.92545	6.08011	5.60382	6.57888	5.42733	4.48832	5.81788	5.94536	4.83731	4.9748	5.70976	4.58781	5.81469	7.01636	5.17624	6.11843	5.46848	7.69522	8.70525	5.60382	6.50888
1553321_a_at	SULT1C4	-1.71332	6.37126	0.0013799	0.0306566	3.9528	5.44112	5.57227	4.76211	6.57519	7.44601	6.3218	6.54264	4.54501	8.04529	6.03713	5.53741	6.20186	6.10002	5.93126	5.5608	6.08083	7.00351	8.39527	6.41272	7.33395	7.39122	7.55709	7.1076	7.42668
1557411_s_at	SLC25A43	-1.71653	6.19454	2.41e-05	0.00232705	5.42639	4.69685	3.29875	5.58864	6.56943	6.32472	6.32154	6.16911	6.06106	6.1744	7.28532	6.15656	5.5191	6.84781	5.96908	7.26413	6.41559	5.95958	7.22356	5.79105	6.71338	7.24255	6.87279	5.9309	7.04123
219561_at	COPZ2	-1.72121	8.08456	0.00032565	0.0134275	6.89244	6.56043	5.88312	7.21897	9.02554	9.84126	8.0025	8.10811	8.17414	8.96094	8.0796	8.56912	6.69139	9.08766	8.74454	7.6892	9.03015	7.7724	8.18947	7.39601	9.15744	6.97611	9.35787	7.797	8.90861
59625_at	NOL3	-1.72575	6.80192	0.000107479	0.00670519	5.55075	5.21105	4.91729	5.73007	7.01149	7.04969	7.56254	6.52067	9.14175	5.98032	6.37515	7.04529	7.0133	6.976	6.85743	8.65584	7.06118	6.43505	7.19238	6.13789	7.16258	6.34931	7.54727	7.09495	7.46873
235241_at	SLC38A9	-1.72623	6.98095	2.48e-05	0.00237887	5.57893	5.23869	6.077	5.22906	7.33258	7.3197	7.03329	7.20698	6.18465	6.68956	7.49946	6.56164	8.42309	8.58578	7.01814	7.10441	6.99156	6.8145	7.67136	7.24861	7.36283	8.51252	6.08623	7.52706	7.2261
1560814_a_at	C15orf57	-1.7332	6.20666	0.00196949	0.0373459	5.31189	4.15195	5.35908	4.18016	7.61828	6.22163	5.8856	7.21034	6.04995	7.63303	6.41307	6.95655	6.21813	6.42329	7.7486	4.60005	6.48898	6.36564	5.75145	5.59898	8.12251	6.43743	4.46032	6.05747	7.9021
225185_at	MRAS	-1.7402	8.41454	1.3e-06	0.000300807	7.14719	7.09847	6.7547	6.81072	8.96025	9.21462	8.75269	8.72124	9.09646	8.63489	7.74613	8.94867	7.47435	8.3826	9.00617	7.64957	9.14981	8.7862	8.84207	9.48793	9.42126	8.0722	8.56355	8.73486	8.90694
225868_at	TRIM47	-1.74057	7.41995	0.000141155	0.00803085	6.08178	5.68884	5.78103	6.27984	7.22741	9.22184	8.67351	7.71956	8.10169	6.86706	8.33125	7.97275	8.54271	8.86085	8.02191	8.42876	7.42793	6.5145	7.26444	6.88771	6.67585	6.79944	7.07422	7.33048	7.72336
242934_at	LOC101928409	-1.74117	6.7368	0.000400056	0.0149618	4.59078	6.22267	4.05206	6.23135	8.3375	8.00391	7.00164	7.18516	5.32708	6.75309	5.63519	7.38288	6.62173	7.56992	7.04699	5.71996	6.93714	7.62328	6.97952	6.6069	7.70028	7.54234	7.16348	6.86071	7.32435
230695_s_at	RSPH9	-1.74487	6.06741	0.000673032	0.0203192	4.63057	5.1402	4.47178	4.16436	6.7211	6.90282	7.23475	5.92536	5.05534	6.31059	6.0349	6.75592	7.50806	5.89221	5.90966	7.85719	6.6445	4.99411	7.80949	5.20552	6.11069	6.12258	6.7909	4.62776	6.86499
219553_at	NME7	-1.74891	9.98027	0.00070096	0.020705	8.76317	8.25539	8.18688	8.83931	11.3863	10.5053	10.1479	10.033	7.50533	10.4669	10.6309	10.5315	9.97882	10.5501	10.6735	11.5471	10.265	10.6239	9.69778	10.0588	11.7517	9.44279	9.68994	9.10512	10.8707
224583_at	COTL1	-1.75	7.41117	0.000430517	0.0155216	6.70444	5.23552	6.47603	5.34866	7.56862	7.65553	6.53064	7.147	6.60178	8.32276	7.18107	7.49729	7.1844	10.0325	8.69507	7.0458	7.29052	7.32921	8.77527	8.00295	7.13314	8.1434	7.88099	8.4147	7.08185
222592_s_at	ACSL5	-1.75089	7.5535	0.00276191	0.044509	6.46468	6.07697	5.99347	5.7959	7.96026	7.53219	7.02481	9.20223	6.74464	7.86942	7.4831	5.73664	6.34895	8.91212	7.87285	8.18053	8.42444	9.36969	7.72877	9.95906	8.32268	6.75745	7.90218	8.65325	6.52124
204417_at	GALC	-1.75489	6.97293	0.000381884	0.01454	5.81432	6.9302	4.56814	4.68261	7.19611	7.09731	7.22685	7.06808	7.39863	6.86584	7.63828	7.99736	6.18986	6.5631	7.26387	8.3517	7.40731	8.43623	6.78729	8.39774	7.6195	5.31818	7.55556	7.54986	6.39926
238025_at	MLKL	-1.75562	7.26764	0.000498901	0.0169425	6.75845	5.63543	5.02484	5.75296	8.02411	7.46612	7.76131	7.57536	6.18663	6.97518	6.9731	6.86121	5.64052	7.96289	8.16151	7.20975	8.84461	8.35001	7.98862	9.16391	8.06939	7.71728	6.3954	7.36168	7.83065
205577_at	PYGM	-1.76728	6.75501	2.72e-05	0.00256454	5.40151	5.23221	4.63451	5.81376	6.14983	6.86331	7.01648	7.39494	6.72651	6.89458	5.81098	7.30473	7.19107	6.76984	6.8412	6.68326	8.33701	6.761	8.46078	7.93795	7.13768	6.10909	7.18023	7.70242	6.52043
229584_at	LRRK2	-1.77281	6.63789	0.000714937	0.021027	5.72952	5.99822	4.27375	4.59341	6.99595	7.57604	7.09171	6.89005	6.66782	6.89005	6.87953	7.69296	7.74108	6.21068	7.76497	4.1108	8.29058	7.62906	6.8411	7.31106	7.17635	6.38676	6.48016	5.74188	6.98366
228082_at	CLMP	-1.77637	8.74812	4.96e-05	0.00391647	7.54772	6.8995	7.268	7.30868	9.07951	9.79837	9.90232	10.2108	8.15038	9.34918	8.70059	8.74116	8.02295	8.82603	9.56765	9.14116	8.53681	8.69376	7.21431	9.21529	9.9559	8.55888	8.88347	9.29325	9.83734
222686_s_at	CPPED1	-1.77639	7.76952	0.000107425	0.00670519	8.16679	5.67266	5.53902	5.73094	8.86529	8.22156	8.27921	8.04551	7.25012	9.34651	6.57878	8.17094	8.07787	7.80244	7.6591	7.14859	7.47094	8.22905	8.27786	7.89247	8.33122	8.01026	8.84538	8.43063	8.19487
204134_at	PDE2A	-1.78199	9.27446	0.00138172	0.0306721	6.96617	8.98695	9.31645	5.84078	10.6347	10.1872	9.83253	9.89166	8.38655	10.3359	8.7593	11.0686	9.73121	8.23441	8.88988	9.37827	8.39314	10.0781	9.72777	9.68949	10.1118	9.03871	8.74976	10.1268	9.50526
239435_x_at	SHROOM1	-1.78288	7.46036	0.00127864	0.0292632	6.33145	6.34386	5.70058	5.47507	7.61789	7.80476	7.33705	6.45444	7.54978	8.09885	8.59047	5.97208	10.0118	9.68474	7.80097	8.49238	7.53588	7.62068	7.32503	6.10539	7.35315	8.31064	8.22162	7.72978	7.04069
226059_at	TOMM40L	-1.78774	6.89916	5.41e-06	0.000806439	6.74307	4.9161	4.85692	5.07374	7.60663	7.50834	5.98244	7.65968	5.8028	7.34974	7.5719	7.2533	7.3679	7.26037	7.54996	6.6651	7.54722	7.16686	6.95749	7.54847	7.48576	7.54999	6.56905	7.03042	7.45579
239142_at	RFESD	-1.79595	5.79277	7.86e-09	6.32e-06	4.06548	4.53341	4.26385	4.27395	6.214	5.8903	6.05897	5.96901	5.509	6.07486	6.06134	5.59454	6.3694	6.67533	5.72975	6.91771	5.82473	6.20497	5.66204	5.87962	5.89427	7.18645	6.0571	5.83377	6.07544
213262_at	SACS	-1.79629	7.68284	0.000179586	0.00939312	5.77037	4.82807	7.7393	6.35809	7.3807	7.3923	8.49605	7.8207	7.62823	8.38997	8.395	7.57387	8.82849	6.61319	8.34798	6.65912	9.46233	7.2276	8.2097	8.47128	8.32231	8.05327	7.97441	8.2802	7.84853
219527_at	MARC2	-1.79948	6.3917	0.00293646	0.0459683	5.02159	4.80435	4.62292	5.07168	5.11092	5.06864	7.67381	6.33771	6.77825	5.17398	8.82629	6.38051	5.61013	4.97069	8.22913	7.86386	7.78176	6.38716	7.09554	7.60191	6.03448	7.4465	6.20746	6.9842	6.70907
200660_at	S100A11	-1.80173	8.89389	0.000427489	0.0154994	8.48429	7.0438	6.62822	7.36543	8.10625	9.23767	9.66981	8.43731	9.50464	9.09247	9.70746	8.40842	10.8135	10.8378	10.4288	8.88021	9.81253	8.78269	8.75513	9.11386	9.61037	8.95672	8.44378	7.54335	8.68267
205080_at	RARB	-1.80546	7.28155	0.000264118	0.0119147	5.34116	5.48377	7.06821	5.1667	7.5691	6.70861	7.15065	7.07501	6.4535	7.01977	7.56552	6.8774	7.42474	8.21158	7.63008	7.33766	8.28643	9.12427	8.18497	7.47564	8.90397	8.00688	6.73804	6.39103	8.844
228647_at	LOC100049716	-1.81641	6.12323	2.27e-07	8.74e-05	5.02414	4.35542	4.21721	4.793	6.85814	7.25057	5.66763	7.07166	6.33126	6.36087	6.45929	6.22184	5.49953	5.71163	6.88283	5.45629	6.55456	6.52768	6.29439	6.8469	6.84643	6.63261	6.38823	6.13695	6.6916
227776_at	ACER3	-1.81845	7.29827	3.53e-05	0.00304851	5.39042	7.37695	5.85299	4.46273	7.68082	8.10291	7.09682	7.47557	8.30216	7.77724	7.4141	7.96435	6.56541	8.69001	7.81561	6.49048	7.35771	7.23475	8.09366	7.48622	8.13652	7.30437	7.65732	6.7748	7.95282
203409_at	DDB2	-1.81977	7.08852	2.57e-06	0.000489321	5.30888	5.58609	6.46165	4.88301	7.4051	6.98856	6.94032	7.46737	7.5211	6.54883	7.52645	7.15947	6.39113	8.23821	7.47269	6.58712	7.84702	8.18338	7.81354	7.09447	7.58914	7.27099	8.4731	7.53455	6.92077
221935_s_at	EOGT	-1.82123	7.05736	4.27e-05	0.00353049	4.99886	5.68726	5.64934	5.77464	6.73221	7.70632	7.49309	7.66845	6.73543	6.47988	6.28171	8.12317	6.3477	8.0594	7.67875	5.81043	7.90367	7.62277	8.33439	7.7064	8.06744	7.24047	6.55047	7.67707	8.10472
227326_at	MXRA7	-1.82154	8.677	8.26e-06	0.00109872	7.18104	5.95949	7.42871	8.01839	9.58122	9.62887	9.41322	8.79073	7.88609	9.6192	8.15424	9.7495	7.8909	9.15219	8.95569	8.4055	9.42526	8.93982	9.14232	8.5691	9.41913	8.55033	8.85361	8.74618	9.46428
224870_at	DANCR	-1.82207	8.40153	0.000178487	0.00936542	7.40584	5.12924	7.13919	7.8097	9.32331	8.18326	8.47125	8.04004	7.72359	8.37053	8.9976	7.94262	9.51406	8.16987	8.44495	9.82518	8.82989	8.70913	9.50917	7.58012	8.6422	8.23143	9.74363	8.38783	9.91475
214077_x_at	MEIS3P1	-1.82326	9.01793	1.8e-06	0.000386548	7.38643	7.95151	7.53642	7.07121	9.51982	10.0747	9.84926	9.6106	7.98415	10.1076	9.28289	9.44362	9.4669	9.18651	9.76769	7.87303	9.19856	9.14579	8.93093	9.1916	9.04551	10.0908	8.9917	9.37451	9.36658
229062_at	ARL9	-1.82726	6.86457	1.61e-05	0.00175934	5.29124	5.29276	5.1598	5.57489	6.30263	6.84283	6.92711	8.06611	5.55102	8.05635	7.27939	7.60014	7.45078	6.64386	6.60756	7.94508	6.87361	7.46515	6.80216	8.56759	6.95422	6.52239	6.89119	7.59426	7.35209
209885_at	RHOD	-1.82906	6.39738	4.21e-07	0.000132938	4.85445	4.62765	4.78636	5.17541	6.88502	6.97077	6.8641	6.92213	6.33114	6.56761	7.82492	7.18732	6.87657	7.19526	7.20649	5.69597	6.85489	6.02828	7.17397	6.14065	6.63487	6.00529	5.92961	6.20597	6.98977
209124_at	MYD88	-1.83302	9.51323	2.38e-07	9.04e-05	8.135	7.51419	9.2843	6.9605	9.47905	9.26163	9.50334	10.098	9.05875	9.85088	9.96828	9.69752	9.4988	10.6055	10.2344	9.8587	10.0278	9.61286	9.73035	10.1792	9.61523	10.2148	9.68842	10.0264	9.72678
226063_at	VAV2	-1.83619	7.19077	8.74e-05	0.00580597	5.70222	5.34682	5.74862	5.79582	7.63215	7.15321	7.57742	7.49768	5.78697	7.68528	6.79112	7.5367	6.91802	7.38247	7.39355	7.22254	6.48871	7.312	8.10134	6.73959	7.62464	9.24892	7.91749	9.29351	7.87241
219282_s_at	TRPV2	-1.8456	7.53065	0.000806112	0.0224713	6.37453	6.05271	5.83755	5.65662	5.80914	8.31062	8.41015	6.45043	7.43274	8.05232	7.53737	7.58407	6.89159	8.54807	8.45403	8.1803	9.40295	6.63846	8.12202	8.60519	6.13346	9.08056	8.4026	8.78905	7.50981
227379_at	MBOAT1	-1.85008	6.98267	0.00155586	0.0327053	5.37041	4.28914	6.1405	5.91435	6.78558	5.41581	7.36516	6.8197	7.26027	5.98309	8.04367	6.10452	8.8199	8.56556	6.77057	9.06098	8.51103	7.96102	6.435	8.109	7.18158	6.23609	6.37313	7.37383	7.67687
227976_at	SMIM10	-1.85325	5.48219	1.03e-05	0.00127886	4.16289	3.46403	3.63546	4.43947	6.64804	5.89682	5.97572	6.42829	4.91309	6.88864	4.0809	5.79096	5.40978	5.45593	5.82354	5.5632	5.84548	6.3715	5.77761	5.71793	6.17359	4.78624	5.98266	5.28598	6.53706
201061_s_at	STOM	-1.85603	11.0401	1.35e-05	0.00153975	9.73158	9.87389	8.42798	9.89077	11.1329	12.1858	12.1954	11.9354	11.4495	10.4698	9.97572	12.5424	11.0825	11.4793	12.0908	11.7495	11.0753	10.6102	11.3192	10.7584	11.388	11.0712	11.0699	10.7886	11.7088
228624_at	TMEM144	-1.85661	6.83253	0.000223896	0.010776	5.09215	5.45835	4.93923	5.60218	7.93171	7.70313	7.1303	7.63753	6.76905	6.59158	6.07224	7.8778	7.61195	6.18852	7.70454	7.86784	6.9588	7.45125	6.91863	7.07971	7.27686	6.9475	4.23161	7.91804	7.85282
201324_at	EMP1	-1.86287	9.1121	0.00258685	0.0433189	8.31324	8.15342	6.95404	6.76844	9.52065	10.921	9.37546	8.00666	10.9476	8.743	10.2077	10.4727	7.21358	8.47419	9.68675	8.98857	10.6159	9.20272	9.79135	9.74223	8.76382	7.36715	10.6569	8.70279	10.2125
225314_at	OCIAD2	-1.86461	7.5095	0.000129857	0.00765076	5.89941	5.76299	5.63422	6.4763	6.19448	8.05945	8.56995	7.56574	8.33476	8.67924	8.28962	6.94599	7.86621	8.03575	8.79749	7.42575	7.57051	6.60235	9.48171	7.78921	6.44606	7.21186	8.55991	7.55218	7.98634
206247_at	MICB	-1.86743	6.66209	0.00231196	0.0407192	5.09805	5.11606	4.56755	5.59212	6.02722	5.70977	6.09522	7.41511	5.63404	7.26579	8.09962	5.27693	6.13393	9.90189	7.5086	6.56715	7.52939	7.64032	6.44575	8.61089	7.26207	5.97285	6.39993	7.50278	7.17913
223691_at	RGS22	-1.87471	6.04689	0.00272363	0.0443346	4.44956	4.43947	4.69505	4.30442	7.62355	8.03442	6.03269	6.28248	6.17254	5.93411	5.59206	6.83531	7.76204	5.64034	7.20507	7.42704	6.34767	6.03269	5.32566	5.8454	7.88603	4.24092	4.20296	5.10236	7.75833
229146_at	C7orf31	-1.87735	5.96625	1.88e-06	0.000393057	4.2633	4.28808	4.68446	4.32127	5.71373	6.23992	5.15951	6.09397	5.88068	7.08985	5.64425	5.64976	5.80542	7.46073	6.27141	6.13792	6.56882	6.45043	6.2957	6.42071	6.66708	6.53885	7.55704	5.49956	6.45368
236629_at	IBA57	-1.88379	7.58036	0.00278046	0.0446204	6.12635	6.40491	5.81697	5.64367	9.20574	7.91826	6.30499	7.39621	5.9162	8.25553	8.19537	9.20215	9.71544	8.94834	8.09679	8.00248	6.53199	8.84928	9.00551	6.48402	8.68014	6.82688	8.33381	5.98377	7.66421
[truncated: 206 more rows]

## Sheet: Table S3
Supplementary Table S3. Significantly modulated genes detected by RNA-seq technology
[truncated: 1,467 more rows]

## Sheet: Table S4
Supplementary Table S4. Commonly down- and up-regulated genes
Commnly Down-regulated genes	Commonly Up-regulated genes
ABCC9	ABTB2
ABHD2	ACO2
[truncated: 403 more rows]

## Sheet: Table S5
Supplementary Table S5. Over-representation analysis performed with Enrich web tool. A) Over-represented MSigDB Hallmark terms from up-regulated genes. B) Over-represented MSigDB Hallmark terms from down-regulated genes. C) Over-represented Human Gene Atlas terms from up-regulated genes. D) Over-represented Human Gene Atlas terms from down-regulated genes.
[truncated: 42 more rows]

[truncated: 3 more sheets: Table S6, Table S7, Table S8]
